# Supplementary material for: circPTPN4 regulates myogenesis via the miR-499-3p/NAMPT axis
Source: J Anim Sci Biotechnol. 2022 Feb 14;13:2. doi: 10.1186/s40104-021-00664-1 (PMC8842800; doi:10.1186/s40104-021-00664-1)
Supplement: Supplementary file 1 — Additional file 1. [file 40104_2021_664_MOESM1_ESM.zip › Table S3.xlsx]

## Sheet: Sheet1
Table S3.Differential expression analysis of circRNAs between pectoralis major and soleus in 7-week-old Xinghua chicken
circRNA_id	SOL_1_count	SOL_2_count	SOL_3_count	SOL_4_count	PEM_1_count	PEM_2_count	PEM_3_count	PEM_4_count	SOL_1_rpm	SOL_2_rpm	SOL_3_rpm	SOL_4_rpm	PEM_1_rpm	PEM_2_rpm	PEM_3_rpm	PEM_4_rpm	SOL_mean	PEM_mean	log2(FC)	Pvalue	FDR	significant	source_gene	chr	strand	genomic_start	genomic_end	spliced_length	annot_type	circRNA
novel_circ_000004	7	10	8	8	4	0	0	0	204.326	334.348	243.043	343.746	116.431	0	0	0	281.366	29.1078	-3.27297	0.00310736	0.194516	yes	ncbi_421461	NC_006090.5	-	31344895	31348102	503	annot_exons	novel
novel_circ_000007	4	3	0	10	41	12	26	16	116.758	100.304	0	429.682	1193.42	502.786	855.798	577.263	161.686	782.317	2.27456	0.0111912	0.390112	yes	ncbi_417321	NC_006105.5	-	2157772	2158941	218	annot_exons	novel
novel_circ_000040	6	12	24	8	2	4	1	6	175.136	401.217	729.129	343.746	58.2157	167.595	32.9153	216.474	412.307	118.8	-1.79518	0.0395074	0.734688	yes	ncbi_418676	NC_006088.5	+	131577454	131578220	300	annot_exons	novel
novel_circ_000056	53	27	41	29	4	12	18	7	1547.04	902.738	1245.59	1246.08	116.431	502.786	592.476	252.553	1235.36	366.061	-1.75478	0.00750752	0.306121	yes	ncbi_418655	NC_006088.5	+	127850222	127858271	449	annot_exons	novel
novel_circ_000059	0	0	5	0	15	57	25	32	0	0	151.902	0	436.618	2388.23	822.883	1154.53	37.9755	1200.57	4.9825	1.49936e-05	0.00350732	yes	ncbi_418954	NC_006088.5	-	180411821	180427746	1653	annot_exons	novel
novel_circ_000102	0	4	0	0	7	6	21	0	0	133.739	0	0	203.755	251.393	691.221	0	33.4348	286.592	3.09958	0.0495629	0.82967	yes	ncbi_420176	NC_006089.5	-	116624281	116683524	276	annot_exons	novel
novel_circ_000119	2	2	7	4	0	1	0	0	58.3788	66.8695	212.663	171.873	0	41.8989	0	0	127.446	10.4747	-3.6049	0.0300081	0.647431	yes	ncbi_420448	NC_006089.5	+	8746307	8760557	796	annot_exons	novel
novel_circ_000122	0	0	0	1	8	20	2	6	0	0	0	42.9682	232.863	837.977	65.8306	216.474	10.7421	338.286	4.9769	0.00064401	0.06815	yes	ncbi_415722	NC_006098.5	-	5081886	5088075	1693	annot_exons	novel
novel_circ_000142	3	1	0	1	174	97	82	45	87.5682	33.4348	0	42.9682	5064.76	4064.19	2699.06	1623.55	40.9928	3362.89	6.35819	4.72219e-12	1.39919e-08	yes	ncbi_395885	NC_006127.5	+	8302262	8303286	326	annot_exons	novel
novel_circ_000147	75	31	52	24	13	13	29	15	2189.21	1036.48	1579.78	1031.24	378.402	544.685	954.544	541.184	1459.17	604.704	-1.27085	0.0311696	0.656626	yes	ncbi_419010	NC_006088.5	-	188915370	188917898	415	annot_exons	novel
novel_circ_000176	5	11	24	14	4	2	7	5	145.947	367.782	729.129	601.555	116.431	83.7977	230.407	180.395	461.103	152.758	-1.59384	0.0457246	0.797525	yes	ncbi_100859633	NC_006090.5	-	39641712	39658012	347	annot_exons	novel
novel_circ_000182	4	5	10	0	22	8	23	44	116.758	167.174	303.804	0	640.373	335.191	757.052	1587.47	146.934	830.022	2.49798	0.00520505	0.248599	yes	ncbi_396236	NC_006088.5	-	116235159	116237494	279	annot_exons	novel
novel_circ_000187	15	14	23	25	4	1	7	4	437.841	468.087	698.748	1074.21	116.431	41.8989	230.407	144.316	669.721	133.263	-2.32928	0.00233613	0.159737	yes	ncbi_427215	NC_006127.5	-	25569642	25577086	782	annot_exons	novel
novel_circ_000189	3	7	3	1	0	0	0	0	87.5682	234.043	91.1411	42.9682	0	0	0	0	113.93	0	-16.7978	0.016601	0.495189	yes	ncbi_416440	NC_006101.5	+	1757291	1762404	992	annot_exons	novel
novel_circ_000192	30	17	31	23	70	44	42	127	875.682	568.391	941.791	988.27	2037.55	1843.55	1382.44	4582.03	843.533	2461.39	1.54496	0.0104424	0.374733	yes	ncbi_422977	NC_006092.5	+	2137642	2148981	571	annot_exons	novel
novel_circ_000198	2	7	4	2	0	0	0	0	58.3788	234.043	121.521	85.9365	0	0	0	0	124.97	0	-16.9312	0.00842566	0.326597	yes	ncbi_420963	NC_006089.5	-	84667071	84696269	937	annot_exons	novel
novel_circ_000203	1	1	0	0	15	4	4	3	29.1894	33.4348	0	0	436.618	167.595	131.661	108.237	15.656	211.028	3.75264	0.00472184	0.241221	yes	ncbi_424321	NC_006094.5	+	36066556	36107208	2258	annot_exons	novel
novel_circ_000218	4	2	0	5	0	0	0	0	116.758	66.8695	0	214.841	0	0	0	0	99.6171	0	-16.6041	0.0489458	0.82967	yes	ncbi_422547	NC_006091.5	+	39456477	39464743	680	annot_exons	novel
novel_circ_000251	2	6	2	3	0	0	0	0	58.3788	200.609	60.7607	128.905	0	0	0	0	112.163	0	-16.7752	0.0155554	0.481004	yes	ncbi_427914	NC_006088.5	+	54752062	54756679	316	annot_exons	novel
novel_circ_000291	0	0	0	0	11	4	0	4	0	0	0	0	320.186	167.595	0	144.316	0	158.024	17.2698	0.0083513	0.325591	yes	ncbi_770416	NC_006104.5	+	746091	751080	383	annot_exons	novel
novel_circ_000293	1	4	9	1	31	18	34	13	29.1894	133.739	273.423	42.9682	902.343	754.179	1119.12	469.026	119.83	811.167	2.75901	0.00066181	0.0692097	yes	ncbi_416570	NC_006101.5	+	7264333	7266341	435	annot_exons	novel
novel_circ_000309	3	11	11	1	0	1	0	0	87.5682	367.782	334.184	42.9682	0	41.8989	0	0	208.126	10.4747	-4.31247	0.00383011	0.21569	yes	ncbi_395067	NC_006090.5	-	32514975	32540551	25577	exon_intron	novel
novel_circ_000323	6	0	3	3	0	0	0	0	175.136	0	91.1411	128.905	0	0	0	0	98.7956	0	-16.5922	0.0439593	0.781508	yes	ncbi_421073	NC_006089.5	-	102988705	103006157	486	annot_exons	novel
novel_circ_000340	4	12	6	2	0	0	0	0	116.758	401.217	182.282	85.9365	0	0	0	0	196.548	0	-17.5845	0.00077443	0.0756473	yes	ncbi_418565	NC_006088.5	+	113149681	113171619	219	annot_exons	novel
novel_circ_000343	5	10	10	17	4	3	2	4	145.947	334.348	303.804	730.46	116.431	125.697	65.8306	144.316	378.64	113.069	-1.74363	0.0340867	0.676076	yes	ncbi_417102	NC_006104.5	-	9388694	9425237	621	annot_exons	novel
novel_circ_000359	13	12	8	20	3	6	5	1	379.462	401.217	243.043	859.365	87.3235	251.393	164.577	36.0789	470.772	134.843	-1.80375	0.0307948	0.656626	yes	ncbi_423585	NC_006092.5	-	58354544	58359058	538	annot_exons	novel
novel_circ_000383	21	0	9	14	106	13	67	80	612.978	0	273.423	601.555	3085.43	544.685	2205.33	2886.32	371.989	2180.44	2.55129	0.00711159	0.298183	yes	ncbi_421866	NC_006090.5	-	81765188	81772534	7347	intronic	novel
novel_circ_000384	3	4	1	0	11	5	3	15	87.5682	133.739	30.3804	0	320.186	209.494	98.7459	541.184	62.9219	292.403	2.21632	0.0275374	0.613483	yes	ncbi_415957	NC_006099.5	+	3914215	3918903	571	annot_exons	novel
novel_circ_000390	5	16	4	0	14	33	22	34	145.947	534.956	121.521	0	407.51	1382.66	724.137	1226.68	200.606	935.248	2.22098	0.016195	0.489651	yes	ncbi_107053789	NC_006094.5	+	2979562	2987430	495	annot_exons	novel
novel_circ_000429	20	3	0	8	0	0	0	0	583.788	100.304	0	343.746	0	0	0	0	256.96	0	-17.9712	67573629169678	0.129527	yes	ncbi_112532429	NC_006091.5	+	52152064	52201023	40688	exon_intron	novel
novel_circ_000441	15	9	17	13	7	5	1	3	437.841	300.913	516.466	558.587	203.755	209.494	32.9153	108.237	453.452	138.6	-1.71002	0.0217253	0.556531	yes	ncbi_373992	NC_006097.5	-	10745834	10755598	374	annot_exons	novel
novel_circ_000447	0	0	1	0	6	0	20	7	0	0	30.3804	0	174.647	0	658.306	252.553	7.59509	271.376	5.15908	0.00415293	0.222382	yes	ncbi_100858408	NC_006101.5	+	13405607	13406213	261	annot_exons	novel
novel_circ_000454	56	85	57	39	4	4	9	1	1634.61	2841.95	1731.68	1675.76	116.431	167.595	296.238	36.0789	1971	154.086	-3.67712	3.09327e-07	0.000183307	yes	ncbi_395704	NC_006096.5	+	13611511	13618372	215	annot_exons	novel
novel_circ_000464	4	4	6	2	0	1	0	0	116.758	133.739	182.282	85.9365	0	41.8989	0	0	129.679	10.4747	-3.62996	0.0215043	0.553562	yes	ncbi_422788	NC_006091.5	+	69347540	69348408	333	annot_exons	novel
novel_circ_000478	15	8	4	5	1	1	0	0	437.841	267.478	121.521	214.841	29.1078	41.8989	0	0	260.42	17.7517	-3.87482	5809352381846	0.0959734	yes	ncbi_427160	NC_006127.5	-	20502448	20509779	617	annot_exons	novel
novel_circ_000497	31	22	38	33	95	71	93	82	904.872	735.565	1154.45	1417.95	2765.25	2974.82	3061.12	2958.47	1053.21	2939.92	1.48098	58728281733524	0.125976	yes	ncbi_428327	NC_006115.5	+	2347177	2349604	376	annot_exons	novel
novel_circ_000506	16	1	18	23	1	0	0	0	467.031	33.4348	546.847	988.27	29.1078	0	0	0	508.895	7.27696	-6.12789	0.000110665	0.0178855	yes	ncbi_427854	NC_006088.5	+	22492125	22507037	520	annot_exons	novel
novel_circ_000546	0	0	0	0	12	1	5	1	0	0	0	0	349.294	41.8989	164.577	36.0789	0	147.962	17.1749	0.00758368	0.306918	yes	ncbi_107054019	NC_006095.5	+	28389802	28395721	1231	exon_intron	novel
novel_circ_000556	3	2	2	2	0	0	0	0	87.5682	66.8695	60.7607	85.9365	0	0	0	0	75.2837	0	-16.2001	0.0463424	0.80166	yes	ncbi_100859373	NC_006098.5	-	1281874	1297058	886	annot_exons	novel
novel_circ_000560	0	0	0	0	3	0	0	31	0	0	0	0	87.3235	0	0	1118.45	0	301.443	18.2015	0.00861111	0.32885	yes	ncbi_422762	NC_006091.5	-	66181537	66210171	7531	exon_intron	novel
novel_circ_000589	0	0	0	0	8	0	4	6	0	0	0	0	232.863	0	131.661	216.474	0	145.249	17.1482	0.0113487	0.394057	yes	ncbi_395593	NC_006091.5	-	91196419	91213766	3670	annot_exons	novel
novel_circ_000595	0	1	1	0	6	9	0	3	0	33.4348	30.3804	0	174.647	377.09	0	108.237	15.9538	164.993	3.37044	0.0492137	0.82967	yes	ncbi_421215	NC_006090.5	-	2564089	2574372	1660	annot_exons	novel
novel_circ_000613	3	4	3	5	0	0	1	0	87.5682	133.739	91.1411	214.841	0	0	32.9153	0	131.822	8.22883	-4.00176	0.0227827	0.568864	yes	ncbi_422729	NC_006091.5	+	62930845	62938389	725	annot_exons	novel
novel_circ_000637	4	0	5	4	0	0	0	0	116.758	0	151.902	171.873	0	0	0	0	110.133	0	-16.7489	0.0329969	0.666898	yes	ncbi_424780	NC_006096.5	-	10529854	10536108	161	annot_exons	novel
novel_circ_000639	0	1	8	8	0	0	0	0	0	33.4348	243.043	343.746	0	0	0	0	155.056	0	-17.2424	0.0165144	0.495189	yes	ncbi_422388	NC_006091.5	-	17766461	17771367	473	annot_exons	novel
novel_circ_000645	1	0	1	0	41	5	2	5	29.1894	0	30.3804	0	1193.42	209.494	65.8306	180.395	14.8924	412.285	4.79099	1525757983494	0.102452	yes	ncbi_416461	NC_006101.5	-	2972899	2973956	371	annot_exons	novel
novel_circ_000705	8	8	17	14	8	0	2	1	233.515	267.478	516.466	601.555	232.863	0	65.8306	36.0789	404.754	83.6931	-2.27386	0.0203293	0.534638	yes	ncbi_424479	NC_006095.5	-	13368691	13371960	593	annot_exons	novel
novel_circ_000725	75	25	58	44	10	17	33	20	2189.21	835.869	1762.06	1890.6	291.078	712.281	1086.21	721.579	1669.43	702.786	-1.2482	0.0431779	0.781508	yes	ncbi_418654	NC_006088.5	-	127785717	127814490	1743	annot_exons	novel
novel_circ_000731	0	0	0	0	4	5	2	1	0	0	0	0	116.431	209.494	65.8306	36.0789	0	106.959	16.7067	0.0237713	0.57679	yes	ncbi_421011	NC_006089.5	-	91767304	91778044	4942	annot_exons	novel
novel_circ_000737	0	1	1	0	4	4	8	6	0	33.4348	30.3804	0	116.431	167.595	263.322	216.474	15.9538	190.956	3.58127	0.00574451	0.257894	yes	ncbi_101749388	NC_006088.5	+	71122064	71122229	166	one_exon	novel
novel_circ_000769	1	0	2	0	0	7	10	11	29.1894	0	60.7607	0	0	293.292	329.153	396.868	22.4875	254.828	3.50233	0.0169235	0.496478	yes	ncbi_417715	NC_006088.5	-	13156973	13164126	812	annot_exons	novel
novel_circ_000833	0	0	0	0	0	5	4	9	0	0	0	0	0	209.494	131.661	324.71	0	166.466	17.3449	0.00791191	0.315377	yes	ncbi_769830	NC_006095.5	+	4690110	4691494	1385	one_exon	novel
novel_circ_000852	0	0	0	0	1	1	5	3	0	0	0	0	29.1078	41.8989	164.577	108.237	0	85.955	16.3913	0.0474205	0.816902	yes	ncbi_395113	NC_006091.5	-	60403524	60407013	3490	exon_intron	novel
novel_circ_000853	38	20	16	14	0	0	0	0	1109.2	668.695	486.086	601.555	0	0	0	0	716.383	0	-19.4504	5.2873e-09	5.87485e-06	yes	ncbi_419690	NC_006110.5	-	5791594	5802167	2147	annot_exons	novel
novel_circ_000885	8	5	5	0	0	1	0	0	233.515	167.174	151.902	0	0	41.8989	0	0	138.148	10.4747	-3.72123	0.0415569	0.761647	yes	ncbi_417121	NC_006104.5	+	8662380	8663201	822	intronic	novel
novel_circ_000888	17	3	6	4	65	66	104	57	496.22	100.304	182.282	171.873	1892.01	2765.32	3423.19	2056.5	237.67	2534.26	3.41453	8.58892e-07	0.000401826	yes	ncbi_423194	NC_006092.5	+	23752878	23758059	2203	annot_exons	novel
novel_circ_000916	16	2	0	4	0	0	0	0	467.031	66.8695	0	171.873	0	0	0	0	176.443	0	-17.4288	0.00832272	0.325591	yes	ncbi_420847	NC_006089.5	+	61992601	62007120	414	annot_exons	novel
novel_circ_000919	5	5	7	5	0	0	0	0	145.947	167.174	212.663	214.841	0	0	0	0	185.156	0	-17.4984	0.000417679	0.0495034	yes	ncbi_420766	NC_006089.5	+	49898536	49910669	914	annot_exons	novel
novel_circ_000920	0	0	0	0	4	1	2	4	0	0	0	0	116.431	41.8989	65.8306	144.316	0	92.1192	16.4912	0.0282554	0.619658	yes	ncbi_422209	NC_006091.5	+	2292696	2306580	2766	annot_exons	novel
novel_circ_000923	0	0	0	0	4	2	6	1	0	0	0	0	116.431	83.7977	197.492	36.0789	0	108.45	16.7267	0.0174853	0.498348	yes	ncbi_417487	NC_006106.5	-	2886380	2889731	331	annot_exons	novel
novel_circ_000951	0	0	0	0	0	6	6	2	0	0	0	0	0	251.393	197.492	72.1579	0	130.261	16.991	0.0229575	0.570026	yes	ncbi_422471	NC_006091.5	+	32079494	32081989	2496	exon_intron	novel
novel_circ_000969	2	9	2	6	0	0	0	2	58.3788	300.913	60.7607	257.809	0	0	0	72.1579	169.465	18.0395	-3.23176	0.0311358	0.656626	yes	ncbi_428653	NC_006090.5	+	100257985	100261394	3410	one_exon	novel
novel_circ_000970	0	1	1	0	17	5	2	0	0	33.4348	30.3804	0	494.833	209.494	65.8306	0	15.9538	192.54	3.59318	0.0310173	0.656626	yes	ncbi_427589	NC_006099.5	-	11063603	11064361	759	antisense	novel
novel_circ_000990	5	10	3	19	1	2	2	3	145.947	334.348	91.1411	816.397	29.1078	83.7977	65.8306	108.237	346.958	71.7432	-2.27385	0.0222983	0.563095	yes	ncbi_374007	NC_006089.5	-	95486941	95497150	610	annot_exons	novel
novel_circ_000998	1	0	0	0	28	2	6	0	29.1894	0	0	0	815.02	83.7977	197.492	0	7.29735	274.077	5.23107	0.00741469	0.303729	yes	ncbi_424321	NC_006094.5	+	36092064	36092914	310	annot_exons	novel
novel_circ_001002	2	4	6	8	0	0	0	1	58.3788	133.739	182.282	343.746	0	0	0	36.0789	179.536	9.01974	-4.31505	0.00626016	0.273568	yes	ncbi_427322	NC_006127.5	-	63596570	63604113	225	annot_exons	novel
novel_circ_001035	0	10	9	1	0	0	0	0	0	334.348	273.423	42.9682	0	0	0	0	162.685	0	-17.3117	0.0119322	0.405195	yes	ncbi_422557	NC_006091.5	-	40168056	40187828	477	annot_exons	novel
novel_circ_001062	0	0	0	0	6	2	8	0	0	0	0	0	174.647	83.7977	263.322	0	0	130.442	16.993	0.0209837	0.545479	yes	ncbi_421769	NC_006090.5	-	67368818	67371068	2251	intronic	novel
novel_circ_001069	0	3	0	0	1	9	7	10	0	100.304	0	0	29.1078	377.09	230.407	360.789	25.0761	249.349	3.31378	0.0174106	0.498348	yes	ncbi_417469	NC_006106.5	-	648849	652797	1049	annot_exons	novel
novel_circ_001093	0	0	0	1	3	9	1	10	0	0	0	42.9682	87.3235	377.09	32.9153	360.789	10.7421	214.529	4.31983	0.00471291	0.241221	yes	ncbi_428080	NC_006088.5	-	177963746	177973586	385	annot_exons	novel
novel_circ_001118	2	0	0	2	14	0	10	7	58.3788	0	0	85.9365	407.51	0	329.153	252.553	36.0788	247.304	2.77706	0.0351486	0.692763	yes	ncbi_374067	NC_006111.5	-	194930	195497	229	annot_exons	novel
novel_circ_001161	15	12	5	4	0	1	0	0	437.841	401.217	151.902	171.873	0	41.8989	0	0	290.708	10.4747	-4.79459	0.000223632	0.0292334	yes	ncbi_396493	NC_006110.5	+	2749632	2749904	217	annot_exons	novel
novel_circ_001201	0	4	6	5	0	0	0	0	0	133.739	182.282	214.841	0	0	0	0	132.716	0	-17.018	0.0185496	0.513667	yes	ncbi_418245	NC_006088.5	+	70598809	70625578	788	annot_exons	novel
novel_circ_001225	1	6	13	5	0	0	0	1	29.1894	200.609	394.945	214.841	0	0	0	36.0789	209.896	9.01974	-4.54045	0.00334899	0.206731	yes	ncbi_423962	NC_006093.5	+	34283441	34291741	597	annot_exons	novel
novel_circ_001231	3	0	4	2	5	13	14	7	87.5682	0	121.521	85.9365	145.539	544.685	460.814	252.553	73.7565	350.898	2.25021	0.0177721	0.498348	yes	ncbi_428327	NC_006115.5	+	2346987	2349604	566	exon_intron	novel
novel_circ_001237	0	0	0	0	0	4	4	4	0	0	0	0	0	167.595	131.661	144.316	0	110.893	16.7588	0.0328826	0.666898	yes	ncbi_100857134	NC_006089.5	-	39859676	39901131	7663	exon_intron	novel
novel_circ_001251	3	5	10	2	0	0	2	1	87.5682	167.174	303.804	85.9365	0	0	65.8306	36.0789	161.121	25.4774	-2.66085	0.0424955	0.774063	yes	ncbi_395718	NC_006089.5	-	116959495	116967145	317	annot_exons	novel
novel_circ_001270	0	0	2	1	8	1	2	11	0	0	60.7607	42.9682	232.863	41.8989	65.8306	396.868	25.9322	184.365	2.82975	0.0357324	0.695108	yes	ncbi_101749352	NC_006089.5	+	130751900	130763357	1295	annot_exons	novel
novel_circ_001283	0	1	0	0	23	3	0	1	0	33.4348	0	0	669.48	125.697	0	36.0789	8.35869	207.814	4.63587	0.020183	0.534638	yes	ncbi_417777	NC_006088.5	+	26962438	26963815	418	annot_exons	novel
novel_circ_001298	3	4	5	11	42	38	39	61	87.5682	133.739	151.902	472.651	1222.53	1592.16	1283.7	2200.82	211.465	1574.8	2.89668	5.48836e-05	0.0106057	yes	ncbi_422590	NC_006091.5	-	45776516	45777957	1027	annot_exons	novel
novel_circ_001299	42	37	50	42	14	14	15	18	1225.96	1237.09	1519.02	1804.67	407.51	586.584	493.73	649.421	1446.68	534.311	-1.437	0.00505217	0.248114	yes	ncbi_395627	NC_006104.5	-	10009291	10017457	563	annot_exons	novel
novel_circ_001325	5	2	13	4	43	17	38	27	145.947	66.8695	394.945	171.873	1251.64	712.281	1250.78	974.131	194.909	1047.21	2.42568	0.000566068	0.0606238	yes	ncbi_415853	NC_006098.5	+	18776466	18777487	405	annot_exons	novel
novel_circ_001345	16	8	10	2	45	22	54	25	467.031	267.478	303.804	85.9365	1309.85	921.775	1777.43	901.974	281.062	1227.76	2.12706	51456264191067	0.123861	yes	ncbi_395593	NC_006091.5	-	91200458	91213766	3100	annot_exons	novel
novel_circ_001363	1	0	6	15	0	0	0	1	29.1894	0	182.282	644.524	0	0	0	36.0789	213.999	9.01974	-4.56837	0.0199844	0.53452	yes	ncbi_428559	NC_006090.5	+	17031610	17033175	377	annot_exons	novel
novel_circ_001383	0	0	0	0	1	6	4	4	0	0	0	0	29.1078	251.393	131.661	144.316	0	139.119	17.086	0.00773749	0.311215	yes	ncbi_107050456	NC_008465.4	-	6718296	6721162	485	annot_exons	novel
novel_circ_001384	10	0	3	2	0	0	0	0	291.894	0	91.1411	85.9365	0	0	0	0	117.243	0	-16.8391	0.0312434	0.656626	yes	NA	NC_006094.5	+	15223415	15223693	279	intergenic	novel
novel_circ_001401	3	3	3	5	0	0	0	0	87.5682	100.304	91.1411	214.841	0	0	0	0	123.464	0	-16.9137	0.00893846	0.336669	yes	ncbi_772101	NC_006094.5	-	19776797	19787184	262	annot_exons	novel
novel_circ_001407	13	10	5	3	45	34	22	14	379.462	334.348	151.902	128.905	1309.85	1424.56	724.137	505.105	248.654	990.914	1.99462	0.00425201	0.224977	yes	ncbi_421775	NC_006090.5	-	67809519	67825448	477	annot_exons	novel
novel_circ_001410	0	0	0	0	0	3	7	3	0	0	0	0	0	125.697	230.407	108.237	0	116.085	16.8248	0.0279707	0.618486	yes	ncbi_418577	NC_006088.5	-	114082078	114092707	600	annot_exons	novel
novel_circ_001412	2	3	4	1	0	0	0	0	58.3788	100.304	121.521	42.9682	0	0	0	0	80.7932	0	-16.3019	0.0385677	0.72899	yes	ncbi_373920	NC_006088.5	+	126003696	126004411	716	one_exon	novel
novel_circ_001432	45	30	88	36	31	16	17	11	1313.52	1003.04	2673.47	1546.86	902.343	670.382	559.56	396.868	1634.22	632.288	-1.36995	0.0198007	0.53452	yes	ncbi_424125	NC_006094.5	+	15032339	15041309	394	annot_exons	novel
novel_circ_001458	3	2	0	0	18	5	8	4	87.5682	66.8695	0	0	523.941	209.494	263.322	144.316	38.6094	285.268	2.88529	0.00965993	0.356295	yes	ncbi_418055	NC_006088.5	+	51937058	51947507	372	annot_exons	novel
novel_circ_001471	5	9	0	4	17	48	75	36	145.947	300.913	0	171.873	494.833	2011.15	2468.65	1298.84	154.683	1568.37	3.34187	0.000190491	0.0268773	yes	ncbi_418761	NC_006088.5	+	140685699	140691749	418	annot_exons	novel
novel_circ_001478	6	6	9	9	51	43	44	51	175.136	200.609	273.423	386.714	1484.5	1801.65	1448.27	1840.03	258.971	1643.61	2.66601	3.02895e-06	0.000915818	yes	ncbi_373953	NC_006102.5	+	814444	827474	1214	annot_exons	novel
novel_circ_001503	18	6	1	20	3	2	0	0	525.409	200.609	30.3804	859.365	87.3235	83.7977	0	0	403.941	42.7803	-3.23912	0.0108177	0.384635	yes	ncbi_395195	NC_006088.5	-	174392725	174393836	327	annot_exons	novel
novel_circ_001506	509	188	271	163	726	562	845	527	14857.4	6285.73	8233.08	7003.82	21132.3	23547.2	27813.4	19013.6	9095.01	22876.6	1.33073	0.00730265	0.303729	yes	ncbi_395759	NC_006092.5	+	27839047	27840858	1812	one_exon	novel
novel_circ_001525	2	1	10	7	0	0	0	0	58.3788	33.4348	303.804	300.778	0	0	0	0	174.099	0	-17.4095	0.00402136	0.217963	yes	ncbi_417506	NC_006106.5	-	3905466	3913457	347	annot_exons	novel
novel_circ_001541	34	17	23	15	7	2	11	2	992.44	568.391	698.748	644.524	203.755	83.7977	362.068	72.1579	726.026	180.445	-2.00846	0.00520321	0.248599	yes	ncbi_378890	NC_006093.5	+	16997990	17005138	584	annot_exons	novel
novel_circ_001543	9	18	41	15	4	2	5	2	262.705	601.826	1245.59	644.524	116.431	83.7977	164.577	72.1579	688.662	109.241	-2.65628	0.00091718	0.0867321	yes	ncbi_422033	NC_006090.5	+	107147301	107154052	895	annot_exons	novel
novel_circ_001557	0	1	2	4	19	2	16	6	0	33.4348	60.7607	171.873	553.049	83.7977	526.645	216.474	66.5171	344.991	2.37476	0.0251356	0.586566	yes	ncbi_419449	NC_006108.5	+	3691803	3694190	560	annot_exons	novel
novel_circ_001588	3	9	2	5	0	0	0	2	87.5682	300.913	60.7607	214.841	0	0	0	72.1579	166.021	18.0395	-3.20213	0.0313865	0.656626	yes	ncbi_422271	NC_006091.5	-	8704969	8710620	599	annot_exons	novel
novel_circ_001594	5	6	4	4	0	0	3	0	145.947	200.609	121.521	171.873	0	0	98.7459	0	159.987	24.6865	-2.69617	0.0464339	0.80166	yes	ncbi_419443	NC_006108.5	+	3431889	3435109	1089	annot_exons	novel
novel_circ_001602	2	0	0	0	18	4	6	12	58.3788	0	0	0	523.941	167.595	197.492	432.947	14.5947	330.494	4.50111	0.000439876	0.0514433	yes	ncbi_395113	NC_006091.5	-	60401839	60407013	5175	exon_intron	novel
novel_circ_001610	2	2	4	9	0	0	0	0	58.3788	66.8695	121.521	386.714	0	0	0	0	158.371	0	-17.2729	0.00538779	0.248599	yes	ncbi_422592	NC_006091.5	-	46026863	46041746	722	exon_intron	novel
novel_circ_001669	2	7	29	8	0	0	2	0	58.3788	234.043	881.031	343.746	0	0	65.8306	0	379.3	16.4577	-4.52651	26782056537412	0.109414	yes	ncbi_418947	NC_006088.5	+	179904610	179911390	440	annot_exons	novel
novel_circ_001712	5	1	13	2	0	0	0	0	145.947	33.4348	394.945	85.9365	0	0	0	0	165.066	0	-17.3327	0.00388771	0.216719	yes	ncbi_420270	NC_006089.5	+	131521629	131541209	649	annot_exons	novel
novel_circ_001727	0	0	0	0	10	7	1	5	0	0	0	0	291.078	293.292	32.9153	180.395	0	199.42	17.6055	3950929921823	0.0952598	yes	ncbi_418671	NC_006088.5	-	131305054	131309189	475	annot_exons	novel
novel_circ_001757	32	18	25	8	102	67	29	59	934.061	601.826	759.509	343.746	2969	2807.22	954.544	2128.66	659.785	2214.86	1.74714	0.0048474	0.242262	yes	ncbi_417106	NC_006104.5	+	9124543	9141864	1846	annot_exons	novel
novel_circ_001772	16	34	4	15	4	5	0	8	467.031	1136.78	121.521	644.524	116.431	209.494	0	288.632	592.464	153.639	-1.94718	0.0457542	0.797525	yes	ncbi_419012	NC_006088.5	+	189048625	189094948	783	annot_exons	novel
novel_circ_001779	0	0	0	0	5	3	10	1	0	0	0	0	145.539	125.697	329.153	36.0789	0	159.117	17.2797	0.00362641	0.213488	yes	ncbi_416642	NC_006101.5	-	10482938	10490612	362	annot_exons	novel
novel_circ_001788	8	2	1	2	0	0	0	0	233.515	66.8695	30.3804	85.9365	0	0	0	0	104.175	0	-16.6687	0.0275087	0.613483	yes	ncbi_395682	NC_006098.5	+	19557467	19566429	443	annot_exons	novel
novel_circ_001836	5	0	4	4	0	0	0	0	145.947	0	121.521	171.873	0	0	0	0	109.835	0	-16.745	0.0328378	0.666898	yes	ncbi_420919	NC_006089.5	-	76450651	76461586	537	annot_exons	novel
novel_circ_001842	0	0	0	0	6	0	4	3	0	0	0	0	174.647	0	131.661	108.237	0	103.636	16.6612	0.0392291	0.734122	yes	ncbi_423734	NC_006093.5	-	15859621	15916612	2492	annot_exons	novel
novel_circ_001847	13	12	5	6	28	42	13	13	379.462	401.217	151.902	257.809	815.02	1759.75	427.899	469.026	297.598	867.924	1.54421	0.0367187	0.706723	yes	ncbi_416260	NC_006100.5	-	12898081	12903053	409	annot_exons	novel
novel_circ_001865	33	52	40	15	67	65	101	51	963.251	1738.61	1215.21	644.524	1950.23	2723.43	3324.45	1840.03	1140.4	2459.53	1.10884	0.0439478	0.781508	yes	ncbi_428327	NC_006115.5	+	2347177	2350851	514	annot_exons	novel
novel_circ_001873	13	11	40	8	41	48	107	54	379.462	367.782	1215.21	343.746	1193.42	2011.15	3521.94	1948.26	576.551	2168.69	1.9113	0.00548288	0.249935	yes	ncbi_416021	NC_006099.5	-	9866504	9872356	470	annot_exons	novel
novel_circ_001908	14	22	4	5	0	2	0	4	408.652	735.565	121.521	214.841	0	83.7977	0	144.316	370.145	57.0284	-2.69834	0.0177647	0.498348	yes	ncbi_416772	NC_006102.5	+	773890	783284	1295	annot_exons	novel
novel_circ_001944	1	2	2	6	0	0	0	0	29.1894	66.8695	60.7607	257.809	0	0	0	0	103.657	0	-16.6615	0.0315587	0.656968	yes	ncbi_424351	NC_006095.5	+	2783059	2791266	376	annot_exons	novel
novel_circ_001945	4	10	0	11	0	0	0	0	116.758	334.348	0	472.651	0	0	0	0	230.939	0	-17.8172	90640162910107	0.142403	yes	ncbi_772071	NC_006091.5	-	14229751	14234149	677	annot_exons	novel
novel_circ_001957	3	3	0	6	0	0	0	0	87.5682	100.304	0	257.809	0	0	0	0	111.42	0	-16.7657	0.0383511	0.726872	yes	-	-	-	-	-	-	-	-
novel_circ_001985	9	3	11	3	56	11	41	7	262.705	100.304	334.184	128.905	1630.04	460.887	1349.53	252.553	206.524	923.252	2.16041	0.00854739	0.32885	yes	ncbi_770563	NC_006115.5	-	2945919	2946316	274	annot_exons	novel
novel_circ_002037	16	42	58	8	209	105	135	75	467.031	1404.26	1762.06	343.746	6083.54	4399.38	4443.57	2705.92	994.274	4408.1	2.14844	86291367880415	0.14212	yes	ncbi_418055	NC_006088.5	+	51973994	51987317	382	annot_exons	novel
novel_circ_002077	0	0	0	1	14	16	22	11	0	0	0	42.9682	407.51	670.382	724.137	396.868	10.7421	549.724	5.67737	4.99451e-07	0.000277476	yes	ncbi_424321	NC_006094.5	+	36066556	36072587	280	annot_exons	novel
novel_circ_002109	9	5	2	2	0	1	0	0	262.705	167.174	60.7607	85.9365	0	41.8989	0	0	144.144	10.4747	-3.78253	0.0171345	0.49661	yes	ncbi_424304	NC_006094.5	-	33194367	33215404	909	annot_exons	novel
novel_circ_002122	4	13	3	0	0	1	0	0	116.758	434.652	91.1411	0	0	41.8989	0	0	160.638	10.4747	-3.93883	0.0328645	0.666898	yes	ncbi_374251	NC_006095.5	+	14831844	14842766	871	annot_exons	novel
novel_circ_002145	70	68	98	22	8	4	7	9	2043.26	2273.56	2977.28	945.301	232.863	167.595	230.407	324.71	2059.85	238.894	-3.1081	1.93751e-06	0.00063787	yes	ncbi_395469	NC_006091.5	+	21270158	21286025	377	annot_exons	novel
novel_circ_002147	0	0	0	0	13	2	2	0	0	0	0	0	378.402	83.7977	65.8306	0	0	132.008	17.0103	0.0237733	0.57679	yes	ncbi_427460	NC_006127.5	-	40693611	40704367	1327	annot_exons	novel
novel_circ_002157	4	0	2	0	6	2	17	3	116.758	0	60.7607	0	174.647	83.7977	559.56	108.237	44.3796	231.56	2.38342	0.0489851	0.82967	yes	ncbi_428005	NC_006088.5	-	126221966	126222567	252	annot_exons	novel
novel_circ_002200	3	20	13	11	0	5	0	0	87.5682	668.695	394.945	472.651	0	209.494	0	0	405.965	52.3736	-2.95444	0.0196491	0.53452	yes	ncbi_420769	NC_006089.5	-	50736749	50739868	475	annot_exons	novel
novel_circ_002206	2	9	13	12	3	0	0	2	58.3788	300.913	394.945	515.619	87.3235	0	0	72.1579	317.464	39.8704	-2.9932	0.0110742	0.388057	yes	ncbi_416570	NC_006101.5	+	7261979	7268007	1080	annot_exons	novel
novel_circ_002228	10	7	13	2	25	24	25	31	291.894	234.043	394.945	85.9365	727.696	1005.57	822.883	1118.45	251.705	918.65	1.86778	0.00421862	0.224547	yes	ncbi_395113	NC_006091.5	-	60344911	60407013	724	annot_exons	novel
novel_circ_002247	0	0	0	0	13	2	5	0	0	0	0	0	378.402	83.7977	164.577	0	0	156.694	17.2576	0.0102819	0.371526	yes	ncbi_420395	NC_006089.5	-	2180515	2191530	4614	annot_exons	novel
novel_circ_002258	0	0	0	0	21	2	4	5	0	0	0	0	611.265	83.7977	131.661	180.395	0	251.78	17.9418	0.000297084	0.0366775	yes	ncbi_418705	NC_006088.5	-	134240756	134246232	919	annot_exons	novel
novel_circ_002344	7	6	3	2	0	0	0	0	204.326	200.609	91.1411	85.9365	0	0	0	0	145.503	0	-17.1507	0.00342424	0.209918	yes	ncbi_424446	NC_006095.5	+	8086116	8089876	526	annot_exons	novel
novel_circ_002390	16	4	9	14	1	1	2	3	467.031	133.739	273.423	601.555	29.1078	41.8989	65.8306	108.237	368.937	61.2685	-2.59016	0.00465955	0.240807	yes	ncbi_421419	NC_006090.5	+	27837407	27839203	567	annot_exons	novel
novel_circ_002400	1	1	0	1	14	6	6	1	29.1894	33.4348	0	42.9682	407.51	251.393	197.492	36.0789	26.3981	223.118	3.0793	0.0106746	0.381069	yes	ncbi_417092	NC_006104.5	+	10266973	10287424	676	annot_exons	novel
novel_circ_002402	6	4	12	8	2	3	0	0	175.136	133.739	364.564	343.746	58.2157	125.697	0	0	254.296	45.9781	-2.46749	0.0184398	0.512223	yes	ncbi_423962	NC_006093.5	+	34307350	34308059	287	annot_exons	novel
novel_circ_002405	0	0	0	0	6	6	11	15	0	0	0	0	174.647	251.393	362.068	541.184	0	332.323	18.3422	1.01719e-05	0.00258338	yes	ncbi_100859632	NC_006088.5	+	197078546	197084276	683	annot_exons	novel
novel_circ_002427	0	0	0	0	19	9	4	25	0	0	0	0	553.049	377.09	131.661	901.974	0	490.943	18.9052	3.09085e-06	0.000915818	yes	ncbi_417936	NC_006088.5	+	47804255	47830023	1853	annot_exons	novel
novel_circ_002453	0	0	0	0	7	6	0	4	0	0	0	0	203.755	251.393	0	144.316	0	149.866	17.1933	0.0117123	0.403513	yes	ncbi_101749388	NC_006088.5	+	71122064	71128226	6163	exon_intron	novel
novel_circ_002464	14	3	14	4	3	0	0	0	408.652	100.304	425.325	171.873	87.3235	0	0	0	276.539	21.8309	-3.66304	0.00529672	0.248599	yes	ncbi_417757	NC_006088.5	+	23010768	23018188	1289	annot_exons	novel
novel_circ_002473	9	12	4	9	0	0	0	0	262.705	401.217	121.521	386.714	0	0	0	0	293.039	0	-18.1607	3.00483e-05	0.00635951	yes	ncbi_421688	NC_006090.5	+	55100513	55103919	641	annot_exons	novel
novel_circ_002486	38	24	5	11	2	3	3	6	1109.2	802.434	151.902	472.651	58.2157	125.697	98.7459	216.474	634.046	124.783	-2.34517	0.00697147	0.297902	yes	ncbi_419533	NC_006109.5	+	1375186	1378371	504	annot_exons	novel
novel_circ_002527	13	3	22	0	58	16	33	69	379.462	100.304	668.368	0	1688.25	670.382	1086.21	2489.45	287.034	1483.57	2.36978	0.0132035	0.432449	yes	ncbi_107054724	NC_006105.5	+	649092	649418	327	intronic	novel
novel_circ_002534	1	12	13	3	18	18	36	17	29.1894	401.217	394.945	128.905	523.941	754.179	1184.95	613.342	238.564	769.103	1.6888	0.033734	0.676076	yes	ncbi_422977	NC_006092.5	+	2120131	2148981	742	annot_exons	novel
novel_circ_002537	2	5	4	1	0	0	0	0	58.3788	167.174	121.521	42.9682	0	0	0	0	97.5106	0	-16.5733	0.027869	0.618486	yes	ncbi_417704	NC_006088.5	-	14741669	14762167	906	annot_exons	novel
novel_circ_002543	1	3	0	0	13	3	4	3	29.1894	100.304	0	0	378.402	125.697	131.661	108.237	32.3734	185.999	2.52241	0.0438157	0.781508	yes	ncbi_418488	NC_006088.5	+	105444523	105451576	1894	annot_exons	novel
novel_circ_002556	6	4	6	1	0	0	0	0	175.136	133.739	182.282	42.9682	0	0	0	0	133.531	0	-17.0268	0.00556132	0.252217	yes	ncbi_107054206	NC_006097.5	-	13851105	13862774	398	annot_exons	novel
novel_circ_002588	4	7	4	6	4	0	1	0	116.758	234.043	121.521	257.809	116.431	0	32.9153	0	182.533	37.3367	-2.28949	0.0446699	0.787839	yes	ncbi_415722	NC_006098.5	-	5081886	5083489	1604	one_exon	novel
novel_circ_002596	151	109	58	41	55	12	4	26	4407.6	3644.39	1762.06	1761.7	1600.93	502.786	131.661	938.052	2893.94	793.358	-1.86699	0.0159858	0.48831	yes	ncbi_423424	NC_006092.5	-	45276081	45279718	590	annot_exons	novel
novel_circ_002615	8	0	4	4	56	13	7	17	233.515	0	121.521	171.873	1630.04	544.685	230.407	613.342	131.727	754.618	2.51819	0.00652147	0.282777	yes	ncbi_418832	NC_006088.5	+	167243201	167247767	1203	exon_intron	novel
novel_circ_002620	13	3	9	2	57	23	20	13	379.462	100.304	273.423	85.9365	1659.15	963.674	658.306	469.026	209.782	937.538	2.15999	0.00533209	0.248599	yes	ncbi_424103	NC_006094.5	+	12623080	12627063	620	annot_exons	novel
novel_circ_002621	9	8	36	17	120	125	141	133	262.705	267.478	1093.69	730.46	3492.94	5237.36	4641.06	4798.5	588.584	4542.46	2.94815	7.99774e-06	0.0021543	yes	ncbi_424234	NC_006094.5	+	25361092	25375933	781	annot_exons	novel
novel_circ_002689	6	5	1	1	14	10	16	4	175.136	167.174	30.3804	42.9682	407.51	418.989	526.645	144.316	103.915	374.365	1.84904	0.0307475	0.656626	yes	ncbi_416501	NC_006101.5	+	4993873	5006345	394	annot_exons	novel
novel_circ_002691	4	0	1	0	20	10	14	0	116.758	0	30.3804	0	582.157	418.989	460.814	0	36.7845	365.49	3.31266	0.0133794	0.432471	yes	ncbi_420023	NC_006114.5	-	7835967	7837669	515	annot_exons	novel
novel_circ_002706	5	19	28	2	3	1	5	0	145.947	635.26	850.65	85.9365	87.3235	41.8989	164.577	0	429.448	73.4497	-2.54766	0.0219112	0.559681	yes	ncbi_396243	NC_006089.5	+	23582254	23582737	484	intronic	novel
novel_circ_002710	0	0	0	0	0	17	0	4	0	0	0	0	0	712.281	0	144.316	0	214.149	17.7083	0.0143921	0.452054	yes	ncbi_395666	NC_006092.5	+	19142949	19219624	50034	exon_intron	novel
novel_circ_002725	11	5	2	2	0	0	0	0	321.084	167.174	60.7607	85.9365	0	0	0	0	158.739	0	-17.2763	0.00304763	0.192131	yes	ncbi_422613	NC_006091.5	+	46923773	46936177	1583	annot_exons	novel
novel_circ_002757	0	0	2	3	23	11	5	9	0	0	60.7607	128.905	669.48	460.887	164.577	324.71	47.4164	404.914	3.09416	0.00411646	0.221765	yes	ncbi_420827	NC_006089.5	-	60273238	60309045	13940	exon_intron	novel
novel_circ_002773	15	6	11	7	0	1	0	0	437.841	200.609	334.184	300.778	0	41.8989	0	0	318.353	10.4747	-4.92564	5.37846e-05	0.0106057	yes	ncbi_374198	NC_006088.5	-	103963503	103982884	597	annot_exons	novel
novel_circ_002812	0	2	0	0	3	7	3	6	0	66.8695	0	0	87.3235	293.292	98.7459	216.474	16.7174	173.959	3.37933	0.0201696	0.534638	yes	ncbi_428108	NC_006088.5	-	196471787	196474918	3132	one_exon	novel
novel_circ_002820	40	25	34	27	41	79	71	73	1167.58	835.869	1032.93	1160.14	1193.42	3310.01	2336.99	2633.76	1049.13	2368.55	1.17481	0.0281765	0.619658	yes	ncbi_421871	NC_006090.5	-	82716081	82716920	385	annot_exons	novel
novel_circ_002851	6	6	21	8	1	0	1	6	175.136	200.609	637.988	343.746	29.1078	0	32.9153	216.474	339.37	69.6242	-2.2852	0.0283025	0.619658	yes	ncbi_418550	NC_006088.5	+	111492372	111507179	14808	exon_intron	novel
novel_circ_002853	6	2	3	0	42	16	7	11	175.136	66.8695	91.1411	0	1222.53	670.382	230.407	396.868	83.2868	630.047	2.9193	0.00219369	0.154037	yes	ncbi_768878	NC_008465.4	+	3288646	3290930	480	annot_exons	novel
novel_circ_002873	0	0	0	0	0	12	2	3	0	0	0	0	0	502.786	65.8306	108.237	0	169.213	17.3685	0.0133342	0.432471	yes	ncbi_424235	NC_006094.5	+	25461755	25470112	906	annot_exons	novel
novel_circ_002893	1	0	0	1	5	10	3	4	29.1894	0	0	42.9682	145.539	418.989	98.7459	144.316	18.0394	201.897	3.4844	0.0074082	0.303729	yes	ncbi_417256	NC_006104.5	+	2219122	2222727	939	annot_exons	novel
novel_circ_002903	1	3	1	1	16	9	8	8	29.1894	100.304	30.3804	42.9682	465.726	377.09	263.322	288.632	50.7106	348.692	2.7816	4899564305677	0.123861	yes	ncbi_373953	NC_006102.5	+	814444	821385	605	annot_exons	novel
novel_circ_002906	5	10	10	2	29	19	27	27	145.947	334.348	303.804	85.9365	844.127	796.078	888.713	974.131	217.509	875.763	2.00947	0.00201389	0.146108	yes	ncbi_422476	NC_006091.5	-	33012413	33022152	409	annot_exons	novel
novel_circ_002923	11	12	4	3	1	0	0	1	321.084	401.217	121.521	128.905	29.1078	0	0	36.0789	243.182	16.2967	-3.89938	88661574258025	0.14212	yes	ncbi_421362	NC_006090.5	-	21778463	21814380	966	annot_exons	novel
novel_circ_002949	0	0	0	0	8	0	2	25	0	0	0	0	232.863	0	65.8306	901.974	0	300.167	18.1954	88286115876539	0.14212	yes	ncbi_415794	NC_006098.5	+	11415642	11416798	1157	exon_intron	novel
novel_circ_002951	1	7	5	2	0	0	1	0	29.1894	234.043	151.902	85.9365	0	0	32.9153	0	125.268	8.22883	-3.92818	0.0352797	0.693809	yes	ncbi_417312	NC_006105.5	+	740061	768136	494	annot_exons	novel
novel_circ_003002	83	65	65	41	19	15	35	17	2422.72	2173.26	1974.72	1761.7	553.049	628.483	1152.04	613.342	2083.1	736.727	-1.49953	0.00349644	0.211224	yes	ncbi_395375	NC_006090.5	-	79102403	79139204	561	annot_exons	novel
novel_circ_003015	8	8	18	10	0	1	0	5	233.515	267.478	546.847	429.682	0	41.8989	0	180.395	369.381	55.5734	-2.73264	0.0115449	0.399311	yes	ncbi_396019	NC_006090.5	-	27343201	27347235	468	annot_exons	novel
novel_circ_003019	8	10	4	7	0	2	0	0	233.515	334.348	121.521	300.778	0	83.7977	0	0	247.54	20.9494	-3.56268	0.00217478	0.154037	yes	ncbi_416645	NC_006101.5	-	11504598	11507384	376	annot_exons	novel
novel_circ_003035	17	5	2	0	0	0	0	1	496.22	167.174	60.7607	0	0	0	0	36.0789	181.039	9.01974	-4.32707	0.0241297	0.57679	yes	ncbi_415430	NC_006097.5	+	10358886	10359972	680	annot_exons	novel
novel_circ_003150	17	10	15	19	2	6	4	2	496.22	334.348	455.705	816.397	58.2157	251.393	131.661	72.1579	525.667	128.357	-2.03399	0.0084506	0.326597	yes	ncbi_374155	NC_006127.5	+	50735979	50756232	684	annot_exons	novel
novel_circ_003151	9	0	7	1	0	0	0	0	262.705	0	212.663	42.9682	0	0	0	0	129.584	0	-16.9835	0.0254488	0.586566	yes	ncbi_424782	NC_006096.5	+	10380872	10392795	423	annot_exons	novel
novel_circ_003191	2	0	14	2	0	0	0	0	58.3788	0	425.325	85.9365	0	0	0	0	142.41	0	-17.1197	0.0213679	0.552148	yes	ncbi_417853	NC_006088.5	-	35965011	35978161	1632	annot_exons	novel
novel_circ_003193	22	19	17	14	0	6	1	0	642.167	635.26	516.466	601.555	0	251.393	32.9153	0	598.862	71.0771	-3.07477	0.00202175	0.146108	yes	ncbi_418184	NC_006088.5	+	64555425	64573603	628	annot_exons	novel
novel_circ_003204	0	0	4	1	2	23	17	17	0	0	121.521	42.9682	58.2157	963.674	559.56	613.342	41.1224	548.698	3.73801	96811258009549	0.144583	yes	ncbi_396017	NC_006108.5	-	3225492	3226299	808	exon_intron	novel
novel_circ_003207	113	85	88	78	25	41	44	41	3298.4	2841.95	2673.47	3351.52	727.696	1717.85	1448.27	1479.24	3041.34	1343.26	-1.17896	0.016718	0.49547	yes	ncbi_418565	NC_006088.5	+	113149681	113182090	370	annot_exons	novel
novel_circ_003208	0	0	0	0	29	24	4	46	0	0	0	0	844.127	1005.57	131.661	1659.63	0	910.248	19.7959	2.02384e-07	0.000138384	yes	NA	NC_006094.5	+	15220507	15229719	9213	intergenic	novel
novel_circ_003224	16	13	5	10	4	3	5	0	467.031	434.652	151.902	429.682	116.431	125.697	164.577	0	370.817	101.676	-1.86673	0.0355878	0.695108	yes	ncbi_427231	NC_006127.5	+	28146723	28179295	486	annot_exons	novel
novel_circ_003276	26	15	11	13	1	0	0	0	758.925	501.521	334.184	558.587	29.1078	0	0	0	538.304	7.27696	-6.20894	5.52382e-07	0.000288831	yes	ncbi_396446	NC_006102.5	+	5640177	5641157	981	antisense	novel
novel_circ_003289	0	0	0	2	11	0	5	12	0	0	0	85.9365	320.186	0	164.577	432.947	21.4841	229.428	3.4167	0.0367315	0.706723	yes	ncbi_418219	NC_006088.5	+	68267058	68275383	759	annot_exons	novel
novel_circ_003309	1	0	4	0	1	5	26	2	29.1894	0	121.521	0	29.1078	209.494	855.798	72.1579	37.6777	291.64	2.9524	0.0338112	0.676076	yes	ncbi_424429	NC_006095.5	-	6750864	6768862	396	annot_exons	novel
novel_circ_003337	7	15	26	7	0	4	3	0	204.326	501.521	789.889	300.778	0	167.595	98.7459	0	449.129	66.5853	-2.75385	0.00820855	0.324293	yes	ncbi_424882	NC_006096.5	-	11672127	11674862	275	annot_exons	novel
novel_circ_003354	0	8	4	2	31	13	13	17	0	267.478	121.521	85.9365	902.343	544.685	427.899	613.342	118.734	622.067	2.38934	0.00452857	0.236791	yes	ncbi_417880	NC_006088.5	+	40994452	40995022	571	one_exon	novel
novel_circ_003380	2	6	4	3	1	0	0	0	58.3788	200.609	121.521	128.905	29.1078	0	0	0	127.353	7.27696	-4.12936	0.0243004	0.579106	yes	ncbi_420395	NC_006089.5	-	2242252	2246682	1338	annot_exons	novel
novel_circ_003384	0	1	0	0	13	5	3	8	0	33.4348	0	0	378.402	209.494	98.7459	288.632	8.35869	243.818	4.86639	0.000549902	0.0597979	yes	ncbi_421140	NC_006089.5	+	112915168	112917022	1855	exon_intron	novel
novel_circ_003397	23	7	27	32	4	9	6	1	671.356	234.043	820.27	1374.98	116.431	377.09	197.492	36.0789	775.163	181.773	-2.09236	0.013916	0.441694	yes	ncbi_374198	NC_006088.5	-	103974894	103982884	368	annot_exons	novel
novel_circ_003484	1	5	6	0	23	25	20	11	29.1894	167.174	182.282	0	669.48	1047.47	658.306	396.868	94.6613	693.032	2.87207	10661934423409	0.099361	yes	ncbi_422062	NC_006090.5	-	109944991	109945256	266	one_exon	novel
novel_circ_003488	1	0	2	1	12	1	11	6	29.1894	0	60.7607	42.9682	349.294	41.8989	362.068	216.474	33.2296	242.434	2.86705	0.0121123	0.409379	yes	ncbi_431387	NC_006094.5	+	17925222	17938495	721	annot_exons	novel
novel_circ_003496	3	0	4	5	0	0	0	0	87.5682	0	121.521	214.841	0	0	0	0	105.983	0	-16.6935	0.0438971	0.781508	yes	ncbi_427246	NC_006127.5	-	34735029	34747326	1310	annot_exons	novel
novel_circ_003537	5	14	11	5	0	0	5	1	145.947	468.087	334.184	214.841	0	0	164.577	36.0789	290.765	50.1639	-2.53513	0.0233327	0.574709	yes	ncbi_420343	NC_006089.5	-	138080103	138082749	256	annot_exons	novel
novel_circ_003540	0	0	6	4	3	26	8	28	0	0	182.282	171.873	87.3235	1089.37	263.322	1010.21	88.5388	612.557	2.79046	0.0176237	0.498348	yes	ncbi_418569	NC_006088.5	-	113433046	113456709	2055	annot_exons	novel
novel_circ_003560	0	0	0	0	3	1	9	0	0	0	0	0	87.3235	41.8989	296.238	0	0	106.365	16.6987	0.048523	0.827871	yes	ncbi_418785	NC_006088.5	+	147335748	147355178	1142	annot_exons	novel
novel_circ_003564	4	9	2	3	0	0	0	0	116.758	300.913	60.7607	128.905	0	0	0	0	151.834	0	-17.2121	0.00365059	0.213488	yes	ncbi_772061	NC_006088.5	-	37721131	37722061	931	one_exon	novel
novel_circ_003588	3	0	3	1	16	4	3	9	87.5682	0	91.1411	42.9682	465.726	167.595	98.7459	324.71	55.4194	264.194	2.25314	0.0341499	0.676076	yes	ncbi_423194	NC_006092.5	+	23752878	23795975	2658	annot_exons	novel
novel_circ_003598	0	0	0	0	0	1	6	15	0	0	0	0	0	41.8989	197.492	541.184	0	195.144	17.5742	0.00710173	0.298183	yes	ncbi_424367	NC_006095.5	-	4190607	4191345	300	annot_exons	novel
novel_circ_003618	6	8	8	7	0	0	3	3	175.136	267.478	243.043	300.778	0	0	98.7459	108.237	246.609	51.7457	-2.25271	0.025694	0.586566	yes	ncbi_424735	NC_006096.5	-	829591	856445	515	annot_exons	novel
novel_circ_003636	0	2	3	12	0	1	0	0	0	66.8695	91.1411	515.619	0	41.8989	0	0	168.407	10.4747	-4.00697	0.041453	0.761314	yes	ncbi_423960	NC_006093.5	+	34088324	34100954	632	annot_exons	novel
novel_circ_003646	17	7	8	7	22	29	26	37	496.22	234.043	243.043	300.778	640.373	1215.07	855.798	1334.92	318.521	1011.54	1.66709	0.00615815	0.273568	yes	ncbi_395759	NC_006092.5	+	27839047	27840856	1810	one_exon	novel
novel_circ_003701	4	2	8	4	1	1	1	0	116.758	66.8695	243.043	171.873	29.1078	41.8989	32.9153	0	149.636	25.9805	-2.52595	0.0408998	0.752708	yes	ncbi_427467	NC_006127.5	+	41562760	41568693	511	annot_exons	novel
novel_circ_003713	9	7	8	9	1	0	3	0	262.705	234.043	243.043	386.714	29.1078	0	98.7459	0	281.626	31.9634	-3.13929	0.00347841	0.211224	yes	ncbi_395119	NC_006102.5	-	1478052	1482590	347	annot_exons	novel
novel_circ_003714	0	0	0	0	10	4	21	5	0	0	0	0	291.078	167.595	691.221	180.395	0	332.573	18.3433	2.80987e-05	0.00609193	yes	NA	NC_006092.5	-	8904063	8908183	4121	intergenic	novel
novel_circ_003721	11	22	16	2	2	1	7	0	321.084	735.565	486.086	85.9365	58.2157	41.8989	230.407	0	407.168	82.6304	-2.30088	0.0313945	0.656626	yes	ncbi_425903	NC_006089.5	+	98481277	98489748	286	annot_exons	novel
novel_circ_003727	0	1	1	0	10	12	12	6	0	33.4348	30.3804	0	291.078	502.786	394.984	216.474	15.9538	351.331	4.46086	8.68651e-05	0.0154429	yes	ncbi_422829	NC_006091.5	+	76668295	76682996	1903	annot_exons	novel
novel_circ_003744	54	23	17	33	20	10	9	13	1576.23	768.999	516.466	1417.95	582.157	418.989	296.238	469.026	1069.91	441.602	-1.27667	0.0438088	0.781508	yes	ncbi_428199	NC_006109.5	-	360264	375976	650	annot_exons	novel
novel_circ_003786	2	10	2	0	0	0	0	0	58.3788	334.348	60.7607	0	0	0	0	0	113.372	0	-16.7907	0.0444538	0.785586	yes	ncbi_418062	NC_006088.5	+	52907987	52909721	239	annot_exons	novel
novel_circ_003815	0	2	4	2	22	53	20	33	0	66.8695	121.521	85.9365	640.373	2220.64	658.306	1190.61	68.5819	1177.48	4.10173	5.48393e-06	561955674483	yes	ncbi_424566	NC_006095.5	+	20109906	20110610	314	annot_exons	novel
novel_circ_003838	0	0	6	12	0	0	0	0	0	0	182.282	515.619	0	0	0	0	174.475	0	-17.4127	0.0257189	0.586566	yes	NA	NC_006089.5	-	95093394	95106823	13430	intergenic	novel
novel_circ_003849	2	10	5	4	1	0	0	0	58.3788	334.348	151.902	171.873	29.1078	0	0	0	179.125	7.27696	-4.62149	0.00580729	0.259402	yes	ncbi_421461	NC_006090.5	-	31331366	31348102	678	annot_exons	novel
novel_circ_003852	1	6	2	3	0	0	0	0	29.1894	200.609	60.7607	128.905	0	0	0	0	104.866	0	-16.6782	0.0263687	0.597938	yes	ncbi_769410	NC_006092.5	+	577070	577470	321	annot_exons	novel
novel_circ_003864	5	2	1	8	0	1	0	0	145.947	66.8695	30.3804	343.746	0	41.8989	0	0	146.736	10.4747	-3.80824	0.0279322	0.618486	yes	ncbi_101749388	NC_006088.5	+	71094994	71157590	7189	annot_exons	novel
novel_circ_003905	1	3	2	2	16	2	3	12	29.1894	100.304	60.7607	85.9365	465.726	83.7977	98.7459	432.947	69.0477	270.304	1.96892	0.0463564	0.80166	yes	NA	NC_006090.5	+	79518889	79535984	17096	intergenic	novel
novel_circ_003909	5	0	15	1	0	0	0	0	145.947	0	455.705	42.9682	0	0	0	0	161.155	0	-17.2981	0.0138336	0.440762	yes	ncbi_374259	NC_006094.5	-	35339580	35344805	358	annot_exons	novel
novel_circ_003919	0	4	0	0	16	3	10	5	0	133.739	0	0	465.726	125.697	329.153	180.395	33.4348	275.242	3.04128	0.0147299	0.461037	yes	ncbi_422762	NC_006091.5	-	66185945	66210171	3123	annot_exons	novel
novel_circ_004034	88	48	23	57	23	17	11	10	2568.67	1604.87	698.748	2449.19	669.48	712.281	362.068	360.789	1830.37	526.155	-1.79858	0.00569657	0.25704	yes	ncbi_396028	NC_006088.5	-	43018022	43027127	452	annot_exons	novel
novel_circ_004041	0	6	14	2	1	0	0	0	0	200.609	425.325	85.9365	29.1078	0	0	0	177.968	7.27696	-4.61213	0.0209975	0.545479	yes	ncbi_431564	NC_006126.5	+	1414918	1415884	301	annot_exons	novel
novel_circ_004060	22	39	38	33	190	279	478	659	642.167	1303.96	1154.45	1417.95	5530.49	11689.8	15733.5	23776	1129.63	14182.5	3.65018	4.571e-08	3.44295e-05	yes	ncbi_396146	NC_006092.5	+	56539971	56546216	283	annot_exons	novel
novel_circ_004070	0	0	2	3	13	6	3	10	0	0	60.7607	128.905	378.402	251.393	98.7459	360.789	47.4164	272.333	2.52191	0.0254306	0.586566	yes	ncbi_420813	NC_006089.5	-	56411017	56429809	18793	exon_intron	novel
novel_circ_004101	51	44	19	17	10	16	1	6	1488.66	1471.13	577.227	730.46	291.078	670.382	32.9153	216.474	1066.87	302.712	-1.81736	0.0247016	0.586425	yes	ncbi_422026	NC_006090.5	-	106286217	106291940	573	annot_exons	novel
novel_circ_004102	27	12	36	55	0	0	7	3	788.114	401.217	1093.69	2363.25	0	0	230.407	108.237	1161.57	84.661	-3.77823	0.000413255	0.0495034	yes	ncbi_396019	NC_006090.5	-	27329704	27347235	1071	annot_exons	novel
novel_circ_004110	1	0	3	0	6	1	7	12	29.1894	0	91.1411	0	174.647	41.8989	230.407	432.947	30.0826	219.975	2.87034	0.029583	0.642987	yes	ncbi_420376	NC_006089.5	-	784284	792779	1852	annot_exons	novel
novel_circ_004118	0	2	2	2	5	4	15	9	0	66.8695	60.7607	85.9365	145.539	167.595	493.73	324.71	53.3917	282.894	2.40557	0.013088	0.432449	yes	ncbi_425050	NC_006096.5	-	24097839	24107889	821	annot_exons	novel
novel_circ_004152	3	0	0	2	18	15	2	30	87.5682	0	0	85.9365	523.941	628.483	65.8306	1082.37	43.3762	575.156	3.72898	35438312779946	0.115761	yes	ncbi_396221	NC_006092.5	-	12759313	12759499	187	antisense	novel
novel_circ_004175	5	0	0	0	26	13	22	11	145.947	0	0	0	756.804	544.685	724.137	396.868	36.4868	605.624	4.05298	0.000102571	0.0172029	yes	ncbi_423706	NC_006093.5	-	11952590	11969528	1409	annot_exons	novel
novel_circ_004184	7	7	4	2	0	1	0	1	204.326	234.043	121.521	85.9365	0	41.8989	0	36.0789	161.457	19.4944	-3.05001	0.016138	0.489594	yes	ncbi_423735	NC_006093.5	-	16094135	16098121	282	annot_exons	novel
novel_circ_004187	6	5	2	0	0	0	0	0	175.136	167.174	60.7607	0	0	0	0	0	100.768	0	-16.6207	0.0441156	0.782721	yes	ncbi_424477	NC_006095.5	+	12737982	12740708	384	annot_exons	novel
novel_circ_004209	0	0	0	0	44	10	1	3	0	0	0	0	1280.75	418.989	32.9153	108.237	0	460.221	18.812	0.000157959	0.0234314	yes	ncbi_395637	NC_006115.5	-	1034342	1046513	668	annot_exons	novel
novel_circ_004238	0	0	0	0	7	3	1	9	0	0	0	0	203.755	125.697	32.9153	324.71	0	171.769	17.3901	0.00273246	0.177291	yes	ncbi_421008	NC_006089.5	-	90585884	90637743	5421	annot_exons	novel
novel_circ_004247	9	1	11	3	0	0	0	0	262.705	33.4348	334.184	128.905	0	0	0	0	189.807	0	-17.5342	54035639522725	0.124475	yes	ncbi_427215	NC_006127.5	-	25527072	25542663	571	annot_exons	novel
novel_circ_004255	30	26	15	22	0	0	0	1	875.682	869.304	455.705	945.301	0	0	0	36.0789	786.498	9.01974	-6.44621	1.24431e-08	1.22896e-05	yes	ncbi_420475	NC_006089.5	-	14711295	14723073	915	annot_exons	novel
novel_circ_004264	8	5	4	2	0	1	0	2	233.515	167.174	121.521	85.9365	0	41.8989	0	72.1579	152.037	28.5142	-2.41467	0.0455378	0.797525	yes	ncbi_395786	NC_006101.5	+	12560930	12561895	966	one_exon	novel
novel_circ_004287	8	12	24	8	25	25	82	16	233.515	401.217	729.129	343.746	727.696	1047.47	2699.06	577.263	426.902	1262.87	1.56473	0.0326599	0.666898	yes	ncbi_419007	NC_006088.5	+	187381057	187385958	340	annot_exons	novel
novel_circ_004333	3	2	14	2	0	0	1	0	87.5682	66.8695	425.325	85.9365	0	0	32.9153	0	166.425	8.22883	-4.33804	0.0128705	0.428486	yes	ncbi_419031	NC_006088.5	-	74596141	74597285	309	annot_exons	novel
novel_circ_004335	0	0	0	0	6	2	0	6	0	0	0	0	174.647	83.7977	0	216.474	0	118.73	16.8573	0.0273287	0.613447	yes	ncbi_430113	NC_028739.2	+	182684	188059	1585	annot_exons	novel
novel_circ_004359	9	9	9	5	0	0	3	0	262.705	300.913	273.423	214.841	0	0	98.7459	0	262.97	24.6865	-3.41311	0.00298644	0.189617	yes	ncbi_396303	NC_006096.5	-	23919579	23935289	710	annot_exons	novel
novel_circ_004362	9	4	4	2	0	0	0	0	262.705	133.739	121.521	85.9365	0	0	0	0	150.975	0	-17.204	0.00263517	0.172236	yes	ncbi_395262	NC_006127.5	-	12022342	12026607	440	annot_exons	novel
novel_circ_004392	1	0	0	1	39	3	7	16	29.1894	0	0	42.9682	1135.21	125.697	230.407	577.263	18.0394	517.143	4.84134	0.000115567	0.0183442	yes	ncbi_431387	NC_006094.5	+	17925222	17941742	806	annot_exons	novel
novel_circ_004393	0	0	0	0	0	8	4	7	0	0	0	0	0	335.191	131.661	252.553	0	179.851	17.4564	0.0054256	0.248599	yes	ncbi_421358	NC_006090.5	+	20531086	20543320	1002	annot_exons	novel
novel_circ_004397	0	0	0	0	16	4	0	0	0	0	0	0	465.726	167.595	0	0	0	158.33	17.2726	0.0296057	0.642987	yes	ncbi_100858513	NC_006089.5	-	990472	991133	183	annot_exons	novel
novel_circ_004408	29	82	37	15	10	24	10	3	846.493	2741.65	1124.07	644.524	291.078	1005.57	329.153	108.237	1339.18	433.51	-1.62722	0.0464456	0.80166	yes	ncbi_429470	NC_006089.5	-	149361157	149364694	261	annot_exons	novel
novel_circ_004417	0	0	0	0	2	3	1	8	0	0	0	0	58.2157	125.697	32.9153	288.632	0	126.365	16.9472	0.0136097	0.436737	yes	ncbi_423525	NC_006092.5	-	54716512	54719161	970	annot_exons	novel
novel_circ_004440	9	17	8	5	6	2	1	2	262.705	568.391	243.043	214.841	174.647	83.7977	32.9153	72.1579	322.245	90.8795	-1.82613	0.035908	0.696914	yes	ncbi_424606	NC_006095.5	+	21628179	21632221	291	annot_exons	novel
novel_circ_004467	52	20	72	38	13	11	29	11	1517.85	668.695	2187.39	1632.79	378.402	460.887	954.544	396.868	1501.68	547.675	-1.45519	0.0220833	0.560853	yes	ncbi_107050176	NC_008465.4	-	6479533	6480537	284	annot_exons	novel
novel_circ_004492	1	1	12	7	0	0	0	0	29.1894	33.4348	364.564	300.778	0	0	0	0	181.992	0	-17.4735	0.00475978	0.24177	yes	ncbi_421610	NC_006090.5	+	46102589	46108294	437	annot_exons	novel
novel_circ_004497	105	63	96	39	24	19	53	25	3064.89	2106.39	2916.51	1675.76	698.588	796.078	1744.51	901.974	2440.89	1035.29	-1.23737	0.0256338	0.586566	yes	ncbi_422033	NC_006090.5	+	107147301	107151497	522	annot_exons	novel
novel_circ_004540	14	18	8	2	0	1	0	0	408.652	601.826	243.043	85.9365	0	41.8989	0	0	334.864	10.4747	-4.99859	0.000223481	0.0292334	yes	ncbi_421497	NC_006090.5	+	35083440	35150719	357	annot_exons	novel
novel_circ_004541	19	7	3	2	62	23	14	51	554.599	234.043	91.1411	85.9365	1804.69	963.674	460.814	1840.03	241.43	1267.3	2.39208	0.00351684	0.211224	yes	ncbi_420212	NC_006089.5	+	123011150	123025412	1277	annot_exons	novel
novel_circ_004547	18	18	18	22	4	8	13	4	525.409	601.826	546.847	945.301	116.431	335.191	427.899	144.316	654.846	255.959	-1.35524	0.0495533	0.82967	yes	ncbi_424072	NC_006094.5	+	11260797	11262175	347	annot_exons	novel
novel_circ_004569	23	34	27	25	0	3	0	1	671.356	1136.78	820.27	1074.21	0	125.697	0	36.0789	925.653	40.4439	-4.51648	1.06409e-06	0.000434182	yes	ncbi_430336	NC_006089.5	-	104635	107958	261	annot_exons	novel
novel_circ_004574	59	60	41	30	10	14	3	28	1722.18	2006.09	1245.59	1289.05	291.078	586.584	98.7459	1010.21	1565.73	496.655	-1.65652	0.0215471	0.553562	yes	ncbi_421985	NC_006090.5	-	104390644	104393372	451	annot_exons	novel
novel_circ_004575	0	0	1	0	0	9	6	1	0	0	30.3804	0	0	377.09	197.492	36.0789	7.59509	152.665	4.32916	0.0456328	0.797525	yes	ncbi_419449	NC_006108.5	+	3691803	3695163	809	annot_exons	novel
novel_circ_004580	8	7	0	1	0	0	0	0	233.515	234.043	0	42.9682	0	0	0	0	127.632	0	-16.9616	0.0262986	0.597873	yes	ncbi_107051664	NC_006089.5	-	61848980	61853922	4943	antisense	novel
novel_circ_004589	76	69	94	78	45	35	49	26	2218.4	2307	2855.75	3351.52	1309.85	1466.46	1612.85	938.052	2683.17	1331.8	-1.01056	0.0318228	0.66073	yes	ncbi_770088	NC_006091.5	+	65767102	65807030	473	annot_exons	novel
novel_circ_004591	6	2	1	4	0	0	0	0	175.136	66.8695	30.3804	171.873	0	0	0	0	111.065	0	-16.761	0.0193325	0.532033	yes	ncbi_421398	NC_006090.5	-	25184994	25198169	396	annot_exons	novel
novel_circ_004595	1	3	5	1	0	0	0	0	29.1894	100.304	151.902	42.9682	0	0	0	0	81.0909	0	-16.3073	0.0478553	0.822179	yes	ncbi_424004	NC_006094.5	-	2741044	2767040	1779	annot_exons	novel
novel_circ_004643	4	2	12	6	62	15	31	42	116.758	66.8695	364.564	257.809	1804.69	628.483	1020.37	1515.32	201.5	1242.21	2.62406	0.000445622	0.0514433	yes	ncbi_419452	NC_006108.5	-	3912443	3953755	228	annot_exons	novel
novel_circ_004644	15	3	3	7	0	3	0	1	437.841	100.304	91.1411	300.778	0	125.697	0	36.0789	232.516	40.4439	-2.52334	0.0435365	0.781508	yes	ncbi_425843	NC_006093.5	-	33581680	33588236	404	annot_exons	novel
novel_circ_004681	28	36	33	18	8	7	1	12	817.303	1203.65	1002.55	773.428	232.863	293.292	32.9153	432.947	949.234	248.004	-1.9364	0.00707451	0.298183	yes	ncbi_419045	NC_006088.5	+	72888897	72939506	791	annot_exons	novel
novel_circ_004683	7	5	5	3	0	0	0	0	204.326	167.174	151.902	128.905	0	0	0	0	163.077	0	-17.3152	1848140091948	0.104275	yes	ncbi_421077	NC_006089.5	+	103258144	103260984	293	annot_exons	novel
novel_circ_004697	2	12	1	0	0	0	0	0	58.3788	401.217	30.3804	0	0	0	0	0	122.494	0	-16.9024	0.0438859	0.781508	yes	ncbi_416389	NC_006101.5	+	13816584	13816903	320	one_exon	novel
novel_circ_004721	0	12	10	4	0	0	3	0	0	401.217	303.804	171.873	0	0	98.7459	0	219.223	24.6865	-3.15061	0.0448641	0.789698	yes	ncbi_423929	NC_006093.5	+	31133168	31145255	886	annot_exons	novel
novel_circ_004727	4	0	6	5	0	0	0	0	116.758	0	182.282	214.841	0	0	0	0	128.47	0	-16.9711	0.0199614	0.53452	yes	ncbi_417794	NC_006088.5	-	30098463	30102989	666	annot_exons	novel
novel_circ_004752	7	7	0	5	0	0	0	0	204.326	234.043	0	214.841	0	0	0	0	163.303	0	-17.3172	0.00700432	0.297902	yes	ncbi_769506	NC_006088.5	+	167653325	167669216	1428	annot_exons	novel
novel_circ_004766	7	6	0	5	0	0	0	0	204.326	200.609	0	214.841	0	0	0	0	154.944	0	-17.2414	0.00885947	0.336193	yes	ncbi_420964	NC_006089.5	-	84886900	84921318	719	annot_exons	novel
novel_circ_004772	2	0	0	2	19	13	6	10	58.3788	0	0	85.9365	553.049	544.685	197.492	360.789	36.0788	414.004	3.52042	0.000458734	0.052278	yes	ncbi_101748756	NC_006119.4	+	33685	35445	472	annot_exons	novel
novel_circ_004785	0	0	0	0	4	2	2	4	0	0	0	0	116.431	83.7977	65.8306	144.316	0	102.594	16.6466	0.0168377	0.495597	yes	ncbi_421478	NC_006090.5	-	33657913	33670913	1083	annot_exons	novel
novel_circ_004786	6	4	3	1	0	0	1	0	175.136	133.739	91.1411	42.9682	0	0	32.9153	0	110.746	8.22883	-3.75043	0.0460166	0.800472	yes	ncbi_422557	NC_006091.5	-	40181985	40187828	5844	exon_intron	novel
novel_circ_004787	5	4	5	5	4	0	0	0	145.947	133.739	151.902	214.841	116.431	0	0	0	161.607	29.1078	-2.47301	0.0498596	0.829966	yes	ncbi_395786	NC_006101.5	+	12560933	12561895	963	one_exon	novel
novel_circ_004809	8	4	7	0	0	0	0	0	233.515	133.739	212.663	0	0	0	0	0	144.979	0	-17.1455	0.0110886	0.388057	yes	ncbi_107054206	NC_006097.5	-	14049694	14052473	534	annot_exons	novel
novel_circ_004881	122	140	123	82	61	64	63	33	3561.11	4680.87	3736.78	3523.4	1775.58	2681.53	2073.66	1190.61	3875.54	1930.34	-1.00554	0.0357368	0.695108	yes	ncbi_101750527	NC_006090.5	-	109887812	109891500	974	annot_exons	novel
novel_circ_004885	88	41	48	104	167	127	126	243	2568.67	1370.82	1458.26	4468.7	4861.01	5321.15	4147.33	8767.18	2466.61	5774.17	1.22708	0.0406103	0.750488	yes	ncbi_374138	NC_006088.5	+	56060982	56062080	1099	one_exon	novel
novel_circ_004887	5	2	10	4	0	0	0	0	145.947	66.8695	303.804	171.873	0	0	0	0	172.123	0	-17.3931	61780918610545	0.127138	yes	ncbi_100857885	NC_006088.5	+	56154643	56161791	900	annot_exons	novel
novel_circ_004912	8	5	7	5	0	0	0	0	233.515	167.174	212.663	214.841	0	0	0	0	207.048	0	-17.6596	0.000166743	0.024298	yes	ncbi_415782	NC_006098.5	-	10931232	10936760	232	annot_exons	novel
novel_circ_004916	69	64	70	41	187	136	94	68	2014.07	2139.82	2126.63	1761.7	5443.17	5698.24	3094.04	2453.37	2010.55	4172.2	1.05322	0.0382707	0.726872	yes	ncbi_423445	NC_006092.5	-	48174276	48181027	682	annot_exons	novel
novel_circ_004939	0	0	0	0	14	0	2	1	0	0	0	0	407.51	0	65.8306	36.0789	0	127.355	16.9585	0.0345488	0.682455	yes	ncbi_396463	NC_006088.5	-	93111572	93125055	521	annot_exons	novel
novel_circ_004982	4	8	4	0	0	0	0	0	116.758	267.478	121.521	0	0	0	0	0	126.439	0	-16.9481	0.0203137	0.534638	yes	ncbi_395639	NC_006092.5	+	26475505	26486031	259	annot_exons	novel
novel_circ_005007	3	2	1	4	0	0	0	0	87.5682	66.8695	30.3804	171.873	0	0	0	0	89.1728	0	-16.4443	0.0432012	0.781508	yes	ncbi_418229	NC_006088.5	+	68832325	68837976	445	annot_exons	novel
novel_circ_005021	16	9	6	0	0	2	2	0	467.031	300.913	182.282	0	0	83.7977	65.8306	0	237.556	37.4071	-2.66689	0.0424371	0.774063	yes	ncbi_425020	NC_006096.5	-	22750823	22753370	321	annot_exons	novel
novel_circ_005031	1	7	2	8	0	0	0	0	29.1894	234.043	60.7607	343.746	0	0	0	0	166.935	0	-17.3489	0.0052669	0.248599	yes	ncbi_421589	NC_006090.5	-	45909086	45911219	222	annot_exons	novel
novel_circ_005047	8	3	3	2	0	1	0	0	233.515	100.304	91.1411	85.9365	0	41.8989	0	0	127.724	10.4747	-3.60805	0.0257352	0.586566	yes	ncbi_428256	NC_006111.5	-	5131432	5131974	264	annot_exons	novel
novel_circ_005048	24	53	29	30	16	15	4	8	700.546	1772.04	881.031	1289.05	465.726	628.483	131.661	288.632	1160.67	378.625	-1.61611	0.0167776	0.49547	yes	ncbi_424045	NC_006094.5	+	8060374	8061624	272	annot_exons	novel
novel_circ_005049	1	6	16	4	0	0	0	0	29.1894	200.609	486.086	171.873	0	0	0	0	221.939	0	-17.7598	0.000771463	0.0756473	yes	ncbi_421357	NC_006090.5	+	20383813	20388548	273	annot_exons	novel
novel_circ_005059	8	1	4	1	0	0	0	0	233.515	33.4348	121.521	42.9682	0	0	0	0	107.86	0	-16.7188	0.0226156	0.567155	yes	ncbi_395441	NC_006091.5	+	24131742	24172134	1481	annot_exons	novel
novel_circ_005060	0	0	0	0	11	1	2	5	0	0	0	0	320.186	41.8989	65.8306	180.395	0	152.078	17.2144	0.00525337	0.248599	yes	ncbi_422049	NC_006090.5	+	108801299	108801710	412	one_exon	novel
novel_circ_005077	0	0	0	0	3	2	3	2	0	0	0	0	87.3235	83.7977	98.7459	72.1579	0	85.5063	16.3837	0.0308806	0.656626	yes	ncbi_417583	NC_006106.5	+	6170950	6197243	2639	annot_exons	novel
novel_circ_005095	0	1	3	9	0	0	0	0	0	33.4348	91.1411	386.714	0	0	0	0	127.823	0	-16.9638	0.035655	0.695108	yes	ncbi_419128	NC_006107.5	-	810659	824665	1444	annot_exons	novel
novel_circ_005123	17	25	48	27	85	92	132	23	496.22	835.869	1458.26	1160.14	2474.17	3854.69	4344.82	829.816	987.622	2875.87	1.54197	0.0240167	0.57679	yes	ncbi_107049989	NC_006119.4	-	307562	309683	324	annot_exons	novel
novel_circ_005151	0	0	0	0	21	5	9	0	0	0	0	0	611.265	209.494	296.238	0	0	279.249	18.0912	0.000841492	0.0813046	yes	ncbi_415742	NC_006098.5	+	7602375	7620081	409	annot_exons	novel
novel_circ_005164	8	10	8	6	0	3	0	2	233.515	334.348	243.043	257.809	0	125.697	0	72.1579	267.179	49.4636	-2.43337	0.0179389	0.501442	yes	ncbi_422781	NC_006091.5	+	68751087	68756405	416	annot_exons	novel
novel_circ_005185	20	15	36	31	8	8	3	11	583.788	501.521	1093.69	1332.02	232.863	335.191	98.7459	396.868	877.755	265.917	-1.72284	0.0131936	0.432449	yes	ncbi_418654	NC_006088.5	-	127785702	127814490	1758	annot_exons	novel
novel_circ_005214	12	2	5	13	0	0	0	0	350.273	66.8695	151.902	558.587	0	0	0	0	281.908	0	-18.1049	0.00015816	0.0234314	yes	ncbi_415761	NC_006098.5	+	8842914	8855293	1734	annot_exons	novel
novel_circ_005220	22	38	21	16	66	56	88	69	642.167	1270.52	637.988	687.492	1921.12	2346.34	2896.55	2489.45	809.542	2413.36	1.57587	0.00231582	0.159576	yes	ncbi_416968	NC_006102.5	+	9436868	9448146	485	annot_exons	novel
novel_circ_005234	0	0	0	0	6	11	16	21	0	0	0	0	174.647	460.887	526.645	757.658	0	479.959	18.8726	1.07459e-06	0.000434182	yes	NA	NC_006094.5	+	15220507	15237483	16977	intergenic	novel
novel_circ_005251	36	28	25	31	15	6	1	10	1050.82	936.173	759.509	1332.02	436.618	251.393	32.9153	360.789	1019.63	270.429	-1.91472	0.00861988	0.32885	yes	ncbi_421362	NC_006090.5	-	21800496	21814380	754	annot_exons	novel
novel_circ_005278	8	1	2	3	0	0	0	0	233.515	33.4348	60.7607	128.905	0	0	0	0	114.154	0	-16.8006	0.0194835	0.532887	yes	ncbi_414800	NC_006091.5	+	16426283	16431557	1074	annot_exons	novel
novel_circ_005284	11	14	4	6	1	2	0	3	321.084	468.087	121.521	257.809	29.1078	83.7977	0	108.237	292.125	55.2856	-2.40161	0.0125386	0.42218	yes	ncbi_422970	NC_006092.5	+	3197905	3242009	757	annot_exons	novel
novel_circ_005294	12	8	11	16	0	0	0	0	350.273	267.478	334.184	687.492	0	0	0	0	409.857	0	-18.6448	1.41871e-06	0.000529836	yes	ncbi_417924	NC_006088.5	+	46697959	46701046	484	annot_exons	novel
novel_circ_005311	0	3	0	0	33	37	0	37	0	100.304	0	0	960.559	1550.26	0	1334.92	25.0761	961.434	5.26081	0.00076587	0.0756473	yes	ncbi_421414	NC_006090.5	+	27084128	27130846	962	annot_exons	novel
novel_circ_005317	24	16	16	9	29	32	144	33	700.546	534.956	486.086	386.714	844.127	1340.76	4739.8	1190.61	527.075	2028.83	1.94456	0.00741436	0.303729	yes	ncbi_395680	NC_006091.5	+	31137148	31137773	626	one_exon	novel
novel_circ_005332	19	23	11	20	0	0	0	0	554.599	768.999	334.184	859.365	0	0	0	0	629.287	0	-19.2634	2.96913e-08	2.63926e-05	yes	ncbi_415761	NC_006098.5	+	8853713	8855293	1581	one_exon	novel
novel_circ_005344	0	0	0	0	15	3	8	8	0	0	0	0	436.618	125.697	263.322	288.632	0	278.567	18.0877	3.39088e-05	0.00700965	yes	ncbi_424472	NC_006095.5	-	12370729	12378540	1410	annot_exons	novel
novel_circ_005382	0	0	0	3	13	4	5	4	0	0	0	128.905	378.402	167.595	164.577	144.316	32.2262	213.722	2.72943	0.0323577	0.664214	yes	ncbi_374064	NC_008465.4	-	7263474	7264114	298	annot_exons	novel
novel_circ_005402	22	22	35	20	39	61	44	47	642.167	735.565	1063.31	859.365	1135.21	2555.83	1448.27	1695.71	825.102	1708.75	1.0503	0.0495471	0.82967	yes	ncbi_418621	NC_006088.5	+	123221849	123231878	426	annot_exons	novel
novel_circ_005405	0	0	0	0	0	1	3	9	0	0	0	0	0	41.8989	98.7459	324.71	0	116.339	16.828	0.0390115	0.734122	yes	ncbi_374189	NC_006090.5	+	77805573	77813186	284	annot_exons	novel
novel_circ_005418	22	29	14	12	60	114	85	97	642.167	969.608	425.325	515.619	1746.47	4776.47	2797.8	3499.66	638.18	3205.1	2.32833	9.87348e-05	0.016892	yes	ncbi_396366	NC_006097.5	-	4624803	4625793	991	intronic	novel
novel_circ_005443	0	3	6	6	16	11	14	16	0	100.304	182.282	257.809	465.726	460.887	460.814	577.263	135.099	491.173	1.86221	0.0233839	0.574709	yes	ncbi_419649	NC_006110.5	-	5207329	5220327	4892	exon_intron	novel
novel_circ_005450	0	0	1	0	11	5	11	6	0	0	30.3804	0	320.186	209.494	362.068	216.474	7.59509	277.056	5.18896	0.000108209	0.0178124	yes	ncbi_424334	NC_006095.5	-	956809	981877	528	annot_exons	novel
novel_circ_005457	5	1	7	0	37	1	27	10	145.947	33.4348	212.663	0	1076.99	41.8989	888.713	360.789	98.0111	592.098	2.59482	0.0180979	0.5043	yes	ncbi_416570	NC_006101.5	+	7261979	7266341	679	annot_exons	novel
novel_circ_005462	0	0	0	0	0	3	0	25	0	0	0	0	0	125.697	0	901.974	0	256.918	17.9709	0.0101612	0.368665	yes	ncbi_100857885	NC_006088.5	+	56154643	56252786	4555	annot_exons	novel
novel_circ_005476	47	60	66	120	30	26	31	43	1371.9	2006.09	2005.1	5156.19	873.235	1089.37	1020.37	1551.39	2634.82	1133.59	-1.2168	0.0479224	0.822179	yes	ncbi_770088	NC_006091.5	+	65767102	65791366	297	annot_exons	novel
novel_circ_005481	2	2	2	5	0	0	0	0	58.3788	66.8695	60.7607	214.841	0	0	0	0	100.213	0	-16.6127	0.0241384	0.57679	yes	ncbi_427452	NC_006127.5	-	39865256	39898678	449	annot_exons	novel
novel_circ_005510	0	4	6	1	20	21	21	13	0	133.739	182.282	42.9682	582.157	879.876	691.221	469.026	89.7474	655.57	2.86881	0.000708108	0.0730824	yes	ncbi_418471	NC_006088.5	+	100003157	100019630	513	annot_exons	novel
novel_circ_005511	9	8	5	0	44	32	68	30	262.705	267.478	151.902	0	1280.75	1340.76	2238.24	1082.37	170.521	1485.53	3.12295	7.53192e-05	0.0139482	yes	ncbi_424158	NC_006094.5	-	18553373	18559628	560	annot_exons	novel
novel_circ_005538	1	0	2	0	26	6	4	4	29.1894	0	60.7607	0	756.804	251.393	131.661	144.316	22.4875	321.044	3.83557	0.00280652	0.180777	yes	ncbi_421979	NC_006090.5	-	104242084	104251841	1508	annot_exons	novel
novel_circ_005540	13	24	7	13	6	0	3	0	379.462	802.434	212.663	558.587	174.647	0	98.7459	0	488.287	68.3482	-2.83675	0.00542041	0.248599	yes	ncbi_416746	NC_006090.5	+	12442364	12449131	329	annot_exons	novel
novel_circ_005558	0	4	7	3	114	54	86	103	0	133.739	212.663	128.905	3318.29	2262.54	2830.72	3716.13	118.827	3031.92	4.6733	7.64867e-10	1.35978e-06	yes	ncbi_429912	NC_006115.5	-	3519597	3520517	480	annot_exons	novel
novel_circ_005559	1	4	3	2	0	0	0	0	29.1894	133.739	91.1411	85.9365	0	0	0	0	85.0015	0	-16.3752	0.0403852	0.747883	yes	ncbi_404774	NC_006089.5	-	136966509	136969716	677	annot_exons	novel
novel_circ_005567	1	0	2	2	40	13	6	30	29.1894	0	60.7607	85.9365	1164.31	544.685	197.492	1082.37	43.9717	747.215	4.08688	4.41575e-05	0.00892081	yes	ncbi_396111	NC_006092.5	-	30407190	30410189	476	annot_exons	novel
novel_circ_005571	0	1	1	2	15	6	2	3	0	33.4348	30.3804	85.9365	436.618	251.393	65.8306	108.237	37.4379	215.52	2.52525	0.0255159	0.586566	yes	ncbi_423608	NC_006093.5	-	2981281	2992162	726	annot_exons	novel
novel_circ_005606	3	2	3	3	0	0	0	0	87.5682	66.8695	91.1411	128.905	0	0	0	0	93.6209	0	-16.5145	0.0229036	0.570026	yes	ncbi_418550	NC_006088.5	+	111505469	111507179	1711	exon_intron	novel
novel_circ_005620	1	2	5	5	0	0	0	0	29.1894	66.8695	151.902	214.841	0	0	0	0	115.7	0	-16.82	0.019424	0.532887	yes	ncbi_100858469	NC_006107.5	+	6466312	6467389	1078	exon_intron	novel
novel_circ_005622	19	6	11	14	0	0	0	0	554.599	200.609	334.184	601.555	0	0	0	0	422.737	0	-18.6894	1.66073e-06	0.000567779	yes	ncbi_427995	NC_006088.5	-	119880550	119881210	661	one_exon	novel
novel_circ_005634	44	32	49	18	12	10	16	9	1284.33	1069.91	1488.64	773.428	349.294	418.989	526.645	324.71	1154.08	404.91	-1.51107	0.00660057	0.284818	yes	ncbi_417901	NC_006088.5	+	45105131	45110783	359	annot_exons	novel
novel_circ_005644	222	171	139	150	712	469	391	524	6480.05	5717.34	4222.87	6445.24	20724.8	19650.6	12869.9	18905.4	5716.37	18037.6	1.65784	0.000156944	0.0234314	yes	ncbi_415711	NC_006098.5	-	3355064	3363102	1295	annot_exons	novel
novel_circ_005653	0	0	0	0	1	0	8	5	0	0	0	0	29.1078	0	263.322	180.395	0	118.206	16.8509	0.0364242	0.705391	yes	ncbi_423569	NC_006092.5	+	57812335	57823556	2559	exon_intron	novel
novel_circ_005673	28	24	23	8	8	0	3	7	817.303	802.434	698.748	343.746	232.863	0	98.7459	252.553	665.558	146.04	-2.1882	0.0082816	0.325591	yes	ncbi_417348	NC_006105.5	+	4033970	4037651	662	annot_exons	novel
novel_circ_005685	11	8	12	9	0	1	1	4	321.084	267.478	364.564	386.714	0	41.8989	32.9153	144.316	334.96	54.7825	-2.6122	0.00372747	0.214231	yes	ncbi_395340	NC_006094.5	-	26988439	27003026	682	annot_exons	novel
novel_circ_005690	0	0	0	0	3	3	6	0	0	0	0	0	87.3235	125.697	197.492	0	0	102.628	16.6471	0.0435454	0.781508	yes	ncbi_396205	NC_006088.5	+	54638931	54645967	2879	exon_intron	novel
novel_circ_005704	21	2	0	12	1	0	0	0	612.978	66.8695	0	515.619	29.1078	0	0	0	298.867	7.27696	-5.36002	0.00508992	0.248595	yes	ncbi_422420	NC_006091.5	-	23589368	23637495	287	annot_exons	novel
novel_circ_005729	3	3	1	3	0	0	0	0	87.5682	100.304	30.3804	128.905	0	0	0	0	86.7894	0	-16.4052	0.0391978	0.734122	yes	ncbi_422131	NC_006091.5	-	1730187	1734297	583	annot_exons	novel
novel_circ_005735	21	7	16	1	5	2	0	0	612.978	234.043	486.086	42.9682	145.539	83.7977	0	0	344.019	57.3342	-2.58502	0.0309092	0.656626	yes	ncbi_423825	NC_006093.5	-	22702837	22714756	892	annot_exons	novel
novel_circ_005742	0	0	1	0	1	3	4	10	0	0	30.3804	0	29.1078	125.697	131.661	360.789	7.59509	161.814	4.41312	0.0154967	0.481004	yes	ncbi_421414	NC_006090.5	+	27162164	27181939	553	annot_exons	novel
novel_circ_005746	5	1	0	7	0	0	0	0	145.947	33.4348	0	300.778	0	0	0	0	120.04	0	-16.8732	0.0381349	0.726872	yes	ncbi_416593	NC_006101.5	+	7863728	7864373	646	intronic	novel
novel_circ_005762	4	10	4	0	0	0	0	0	116.758	334.348	121.521	0	0	0	0	0	143.157	0	-17.1272	0.0138342	0.440762	yes	ncbi_100859316	NC_006098.5	+	16740526	16745823	601	annot_exons	novel
novel_circ_005795	18	10	13	8	2	2	8	5	525.409	334.348	394.945	343.746	58.2157	83.7977	263.322	180.395	399.612	146.433	-1.44836	0.0497188	0.82967	yes	ncbi_396334	NC_006097.5	-	7869347	7883258	888	annot_exons	novel
novel_circ_005796	4	1	12	1	45	35	26	40	116.758	33.4348	364.564	42.9682	1309.85	1466.46	855.798	1443.16	139.431	1268.82	3.18586	8.28876e-05	0.0150365	yes	ncbi_421414	NC_006090.5	+	27115948	27130846	410	annot_exons	novel
novel_circ_005801	2	0	10	3	0	0	0	0	58.3788	0	303.804	128.905	0	0	0	0	122.772	0	-16.9056	0.0313231	0.656626	yes	ncbi_419481	NC_006108.5	-	5386786	5388517	329	annot_exons	novel
novel_circ_005809	0	0	0	0	11	6	5	0	0	0	0	0	320.186	251.393	164.577	0	0	184.039	17.4897	0.00397896	0.217963	yes	ncbi_107049989	NC_006119.4	-	307565	309683	321	annot_exons	novel
novel_circ_005897	46	32	35	23	51	77	98	106	1342.71	1069.91	1063.31	988.27	1484.5	3226.21	3225.7	3824.37	1116.05	2940.19	1.39751	0.0077755	0.311335	yes	ncbi_423342	NC_006092.5	+	37907635	37909196	315	annot_exons	novel
novel_circ_005899	4	9	5	2	0	0	0	0	116.758	300.913	151.902	85.9365	0	0	0	0	163.877	0	-17.3223	96285925363019	0.144583	yes	ncbi_422058	NC_006090.5	-	109798536	109805729	653	annot_exons	novel
novel_circ_005912	0	3	3	0	13	7	6	6	0	100.304	91.1411	0	378.402	293.292	197.492	216.474	47.8613	271.415	2.50357	0.0160906	0.489594	yes	ncbi_416956	NC_006102.5	-	9161989	9164349	549	annot_exons	novel
novel_circ_005914	7	27	30	13	7	9	0	3	204.326	902.738	911.411	558.587	203.755	377.09	0	108.237	644.266	172.27	-1.90298	0.0371763	0.713737	yes	ncbi_422875	NC_006091.5	-	81900837	81911679	1103	annot_exons	novel
novel_circ_005923	7	6	0	2	0	0	0	0	204.326	200.609	0	85.9365	0	0	0	0	122.718	0	-16.905	0.0256406	0.586566	yes	ncbi_418926	NC_006088.5	-	177305072	177336268	655	annot_exons	novel
novel_circ_006003	6	8	9	4	0	0	2	0	175.136	267.478	273.423	171.873	0	0	65.8306	0	221.978	16.4577	-3.75358	0.00247864	0.164423	yes	ncbi_422312	NC_006091.5	+	11638157	11642857	633	annot_exons	novel
novel_circ_006030	5	0	11	18	0	1	1	1	145.947	0	334.184	773.428	0	41.8989	32.9153	36.0789	313.39	27.7233	-3.49879	0.0110356	0.388057	yes	ncbi_428883	NC_006092.5	+	34905181	34919192	464	annot_exons	novel
novel_circ_006031	0	1	2	1	2	4	12	6	0	33.4348	60.7607	42.9682	58.2157	167.595	394.984	216.474	34.2909	209.317	2.60979	0.0240443	0.57679	yes	ncbi_374065	NC_006093.5	+	14264548	14266022	1475	intronic	novel
novel_circ_006039	5	3	5	0	0	0	0	0	145.947	100.304	151.902	0	0	0	0	0	99.5383	0	-16.603	0.0393242	0.734355	yes	ncbi_418774	NC_006088.5	-	145549128	145576897	626	annot_exons	novel
novel_circ_006041	2	6	17	5	0	0	1	2	58.3788	200.609	516.466	214.841	0	0	32.9153	72.1579	247.574	26.2683	-3.23646	0.00915394	0.341888	yes	ncbi_424304	NC_006094.5	-	33122339	33131651	418	annot_exons	novel
novel_circ_006042	0	0	0	0	10	11	10	10	0	0	0	0	291.078	460.887	329.153	360.789	0	360.477	18.4595	1.57109e-06	0.000558617	yes	ncbi_431569	NC_006127.5	-	57568336	57577746	1141	annot_exons	novel
novel_circ_006056	0	0	2	0	0	2	19	11	0	0	60.7607	0	0	83.7977	625.391	396.868	15.1902	276.514	4.18614	0.0165737	0.495189	yes	ncbi_423624	NC_006093.5	-	5063913	5071200	609	annot_exons	novel
novel_circ_006062	69	30	81	62	9	14	15	19	2014.07	1003.04	2460.81	2664.03	261.971	586.584	493.73	685.5	2035.49	506.946	-2.00547	0.00094863	0.0887618	yes	ncbi_421979	NC_006090.5	-	104232959	104235895	711	annot_exons	novel
novel_circ_006114	0	0	0	0	2	0	13	2	0	0	0	0	58.2157	0	427.899	72.1579	0	139.568	17.0906	0.0249192	0.586566	yes	ncbi_395113	NC_006091.5	-	60406813	60407013	201	one_exon	novel
novel_circ_006120	0	1	6	5	14	5	19	18	0	33.4348	182.282	214.841	407.51	209.494	625.391	649.421	107.64	472.954	2.13549	0.0251843	0.586566	yes	ncbi_420357	NC_006089.5	+	136725359	136727692	303	annot_exons	novel
novel_circ_006121	0	0	0	0	1	10	0	4	0	0	0	0	29.1078	418.989	0	144.316	0	148.103	17.1762	0.0235717	0.57679	yes	ncbi_422151	NC_006091.5	-	1306777	1319592	1207	annot_exons	novel
novel_circ_006133	8	21	9	3	3	1	0	3	233.515	702.13	273.423	128.905	87.3235	41.8989	0	108.237	334.493	59.3648	-2.4943	0.0143105	0.451086	yes	ncbi_420847	NC_006089.5	+	61971876	62007120	640	annot_exons	novel
novel_circ_006180	0	0	0	1	11	1	1	5	0	0	0	42.9682	320.186	41.8989	32.9153	180.395	10.7421	143.849	3.74321	0.0296668	0.642987	yes	ncbi_421282	NC_006090.5	+	9869731	9885208	668	annot_exons	novel
novel_circ_006226	1	9	12	1	0	0	0	2	29.1894	300.913	364.564	42.9682	0	0	0	72.1579	184.409	18.0395	-3.35368	0.0321579	0.664214	yes	ncbi_424082	NC_006094.5	-	11479253	11480605	512	annot_exons	novel
novel_circ_006229	10	6	17	16	0	0	0	0	291.894	200.609	516.466	687.492	0	0	0	0	424.115	0	-18.6941	2.3955e-06	0.000760486	yes	ncbi_107054787	NC_006106.5	-	3835266	3840588	246	annot_exons	novel
novel_circ_006250	11	13	23	13	1	2	3	1	321.084	434.652	698.748	558.587	29.1078	83.7977	98.7459	36.0789	503.268	61.9326	-3.02255	0.000195196	0.0271109	yes	ncbi_396251	NC_006114.5	+	7161970	7163363	591	annot_exons	novel
novel_circ_006267	0	0	0	0	10	0	1	7	0	0	0	0	291.078	0	32.9153	252.553	0	144.137	17.1371	0.0186769	0.515586	yes	ncbi_101749388	NC_006088.5	+	71122064	71126430	4367	exon_intron	novel
novel_circ_006282	0	0	0	0	0	2	6	10	0	0	0	0	0	83.7977	197.492	360.789	0	160.52	17.2924	0.00999156	0.366769	yes	ncbi_420999	NC_006089.5	-	89750666	89753003	2338	exon_intron	novel
novel_circ_006314	7	4	3	2	0	0	0	0	204.326	133.739	91.1411	85.9365	0	0	0	0	128.786	0	-16.9746	0.00622733	0.273568	yes	ncbi_419070	NC_006088.5	+	196807315	196814636	493	annot_exons	novel
novel_circ_006348	7	1	3	9	0	1	0	1	204.326	33.4348	91.1411	386.714	0	41.8989	0	36.0789	178.904	19.4944	-3.19805	0.0204994	0.53752	yes	ncbi_420230	NC_006089.5	+	126263793	126267224	754	annot_exons	novel
novel_circ_006353	0	5	8	4	0	1	0	0	0	167.174	243.043	171.873	0	41.8989	0	0	145.522	10.4747	-3.79626	0.0356576	0.695108	yes	ncbi_422418	NC_006091.5	+	22148751	22150983	244	annot_exons	novel
novel_circ_006356	0	1	1	0	20	4	9	9	0	33.4348	30.3804	0	582.157	167.595	296.238	324.71	15.9538	342.675	4.42487	0.000183828	0.0263556	yes	ncbi_419406	NC_006108.5	+	2027545	2028703	350	annot_exons	novel
novel_circ_006362	3	5	2	3	0	0	0	0	87.5682	167.174	60.7607	128.905	0	0	0	0	111.102	0	-16.7615	0.01315	0.432449	yes	ncbi_395631	NC_006091.5	+	76187538	76246667	59130	exon_intron	novel
novel_circ_006363	0	0	0	0	0	7	0	17	0	0	0	0	0	293.292	0	613.342	0	226.658	17.7902	0.0100264	0.366769	yes	ncbi_427788	NC_006105.5	+	577700	578321	622	antisense	novel
novel_circ_006392	1	11	8	4	8	12	38	29	29.1894	367.782	243.043	171.873	232.863	502.786	1250.78	1046.29	202.972	758.18	1.90126	0.0264458	0.598159	yes	ncbi_395727	NC_006094.5	+	16687635	16695479	460	annot_exons	novel
novel_circ_006414	82	63	63	66	28	26	31	43	2393.53	2106.39	1913.96	2835.9	815.02	1089.37	1020.37	1551.39	2312.45	1119.04	-1.04716	0.0297297	0.642987	yes	ncbi_420383	NC_006089.5	+	1072544	1073848	329	annot_exons	novel
novel_circ_006429	5	0	7	8	0	0	1	0	145.947	0	212.663	343.746	0	0	32.9153	0	175.589	8.22883	-4.41537	0.019904	0.53452	yes	ncbi_416687	NC_006088.5	-	1665080	1667809	541	annot_exons	novel
novel_circ_006436	0	0	3	0	30	14	19	0	0	0	91.1411	0	873.235	586.584	625.391	0	22.7853	521.303	4.51595	0.00362874	0.213488	yes	ncbi_424687	NC_006095.5	-	27920392	27920810	245	annot_exons	novel
novel_circ_006498	3	6	8	0	8	31	17	10	87.5682	200.609	243.043	0	232.863	1298.86	559.56	360.789	132.805	613.019	2.20662	0.0225624	0.567155	yes	ncbi_396366	NC_006097.5	-	4624800	4625793	994	intronic	novel
novel_circ_006516	0	0	0	0	5	0	3	11	0	0	0	0	145.539	0	98.7459	396.868	0	160.288	17.2903	0.00964921	0.356295	yes	ncbi_424234	NC_006094.5	+	25361092	25400033	1381	annot_exons	novel
novel_circ_006518	6	3	18	6	2	2	2	1	175.136	100.304	546.847	257.809	58.2157	83.7977	65.8306	36.0789	270.024	60.9807	-2.14666	0.0233909	0.574709	yes	ncbi_100858801	NC_006091.5	+	91147994	91149102	407	annot_exons	novel
novel_circ_006559	0	0	0	0	22	0	0	5	0	0	0	0	640.373	0	0	180.395	0	205.192	17.6466	0.0135261	0.435629	yes	ncbi_419533	NC_006109.5	+	1357494	1373274	1271	annot_exons	novel
novel_circ_006571	16	8	12	10	0	6	1	0	467.031	267.478	364.564	429.682	0	251.393	32.9153	0	382.189	71.0771	-2.42683	0.0197923	0.53452	yes	ncbi_101750527	NC_006090.5	-	109887812	109892606	1161	annot_exons	novel
novel_circ_006572	2	5	2	6	0	0	0	0	58.3788	167.174	60.7607	257.809	0	0	0	0	136.031	0	-17.0536	0.00735458	0.303729	yes	ncbi_424004	NC_006094.5	-	2730799	2752282	824	annot_exons	novel
novel_circ_006582	0	0	0	1	18	1	5	20	0	0	0	42.9682	523.941	41.8989	164.577	721.579	10.7421	362.999	5.07862	0.000510407	0.0567126	yes	ncbi_416709	NC_006090.5	-	16143668	16150183	967	annot_exons	novel
novel_circ_006613	0	0	0	0	8	0	9	2	0	0	0	0	232.863	0	296.238	72.1579	0	150.315	17.1976	0.0117693	0.403513	yes	ncbi_421309	NC_006088.5	+	196980835	196983231	380	annot_exons	novel
novel_circ_006633	7	10	9	17	6	3	0	2	204.326	334.348	273.423	730.46	174.647	125.697	0	72.1579	385.639	93.1254	-2.05001	0.0275097	0.613483	yes	ncbi_424934	NC_006096.5	+	15658931	15669104	455	annot_exons	novel
novel_circ_006634	2	3	1	0	15	23	22	2	58.3788	100.304	30.3804	0	436.618	963.674	724.137	72.1579	47.2659	549.147	3.53832	49158779200191	0.123861	yes	ncbi_422185	NC_006091.5	+	1974004	1981154	1430	annot_exons	novel
novel_circ_006637	0	0	0	0	0	5	12	5	0	0	0	0	0	209.494	394.984	180.395	0	196.218	17.5821	0.00329134	0.204592	yes	ncbi_416501	NC_006101.5	+	4993873	5013293	7342	exon_intron	novel
novel_circ_006643	19	8	36	11	33	39	68	27	554.599	267.478	1093.69	472.651	960.559	1634.06	2238.24	974.131	597.105	1451.75	1.28173	0.0496476	0.82967	yes	ncbi_420402	NC_006089.5	-	3915483	3916044	562	exon_intron	novel
novel_circ_006654	0	0	0	0	6	0	4	3	0	0	0	0	174.647	0	131.661	108.237	0	103.636	16.6612	0.0391818	0.734122	yes	ncbi_101750591	NC_006088.5	-	194153456	194174902	21447	antisense	novel
novel_circ_006668	6	6	12	4	0	0	0	4	175.136	200.609	364.564	171.873	0	0	0	144.316	228.046	36.0789	-2.66009	0.0247395	0.586425	yes	ncbi_417031	NC_006102.5	-	12869184	12869278	95	one_exon	novel
novel_circ_006688	55	37	48	17	157	65	101	147	1605.42	1237.09	1458.26	730.46	4569.93	2723.43	3324.45	5303.6	1257.81	3980.35	1.66199	63052884778047	0.127138	yes	NA	NC_006090.5	+	79518889	79528918	10030	intergenic	novel
novel_circ_006697	23	13	33	21	0	1	7	7	671.356	434.652	1002.55	902.333	0	41.8989	230.407	252.553	752.723	131.215	-2.52019	0.00373561	0.214231	yes	ncbi_395257	NC_006098.5	+	2348577	2371516	361	annot_exons	novel
novel_circ_006702	0	0	0	0	12	5	6	10	0	0	0	0	349.294	209.494	197.492	360.789	0	279.267	18.0913	1.84401e-05	0.00409828	yes	ncbi_424321	NC_006094.5	+	36072416	36072587	172	one_exon	novel
novel_circ_006732	2	8	5	4	24	13	2	29	58.3788	267.478	151.902	171.873	698.588	544.685	65.8306	1046.29	162.408	588.848	1.85827	0.0383404	0.726872	yes	ncbi_417105	NC_006104.5	-	9223818	9231056	771	annot_exons	novel
novel_circ_006747	12	8	5	8	3	0	0	0	350.273	267.478	151.902	343.746	87.3235	0	0	0	278.35	21.8309	-3.67246	0.00261962	0.172236	yes	ncbi_416389	NC_006101.5	+	13811527	13816903	466	annot_exons	novel
novel_circ_006748	32	4	4	1	0	1	0	2	934.061	133.739	121.521	42.9682	0	41.8989	0	72.1579	308.072	28.5142	-3.43352	0.011943	0.405195	yes	ncbi_415413	NC_006097.5	-	8705925	8709179	3253	exon_intron	novel
novel_circ_006751	7	8	15	18	4	6	0	3	204.326	267.478	455.705	773.428	116.431	251.393	0	108.237	425.234	119.015	-1.83711	0.0497485	0.82967	yes	ncbi_431656	NC_006127.5	+	8928302	8934833	715	annot_exons	novel
novel_circ_006790	27	38	38	54	297	120	122	179	788.114	1270.52	1154.45	2320.29	8645.03	5027.86	4015.67	6458.13	1383.34	6036.67	2.12559	0.000234492	0.0302087	yes	ncbi_420212	NC_006089.5	+	123011150	123014366	614	annot_exons	novel
novel_circ_006853	0	0	0	0	3	15	18	11	0	0	0	0	87.3235	628.483	592.476	396.868	0	426.288	18.7015	8.26467e-06	0.00216073	yes	ncbi_421924	NC_006090.5	-	95907927	95912791	1072	annot_exons	novel
novel_circ_006859	7	3	3	1	0	0	0	0	204.326	100.304	91.1411	42.9682	0	0	0	0	109.685	0	-16.743	0.0159003	0.488033	yes	ncbi_421746	NC_006090.5	-	63941446	63948995	447	annot_exons	novel
novel_circ_006863	4	5	9	2	1	0	1	0	116.758	167.174	273.423	85.9365	29.1078	0	32.9153	0	160.823	15.5058	-3.37459	0.017345	0.498348	yes	ncbi_428089	NC_006088.5	+	186733363	186740055	832	annot_exons	novel
novel_circ_006869	3	3	7	5	24	21	28	18	87.5682	100.304	212.663	214.841	698.588	879.876	921.629	649.421	153.844	787.378	2.35559	0.000327438	0.0398712	yes	ncbi_395759	NC_006092.5	+	27839180	27840858	1679	one_exon	novel
novel_circ_006897	4	6	0	3	0	0	0	0	116.758	200.609	0	128.905	0	0	0	0	111.568	0	-16.7676	0.033011	0.666898	yes	ncbi_421715	NC_006090.5	-	59363478	59365232	339	annot_exons	novel
novel_circ_006898	4	7	4	3	0	0	0	0	116.758	234.043	121.521	128.905	0	0	0	0	150.307	0	-17.1976	0.00221811	0.154037	yes	ncbi_107055055	NC_006111.5	+	3360878	3364131	371	annot_exons	novel
novel_circ_006912	2	1	1	0	1	10	12	10	58.3788	33.4348	30.3804	0	29.1078	418.989	394.984	360.789	30.5485	300.967	3.30043	0.00691466	0.29693	yes	ncbi_423031	NC_006092.5	-	8284241	8290383	2193	annot_exons	novel
novel_circ_006945	3	4	0	5	0	0	0	0	87.5682	133.739	0	214.841	0	0	0	0	109.037	0	-16.7345	0.0366661	0.706723	yes	ncbi_395983	NC_006100.5	+	14649035	14664988	1397	annot_exons	novel
novel_circ_006971	0	0	0	0	3	2	12	7	0	0	0	0	87.3235	83.7977	394.984	252.553	0	204.664	17.6429	0.000715285	0.0730824	yes	ncbi_424297	NC_006094.5	+	31005167	31074368	2313	annot_exons	novel
novel_circ_006972	0	0	0	0	2	4	0	8	0	0	0	0	58.2157	167.595	0	288.632	0	128.611	16.9727	0.0257204	0.586566	yes	ncbi_101748756	NC_006119.4	+	24954	26521	556	annot_exons	novel
novel_circ_007000	44	36	19	31	4	18	6	6	1284.33	1203.65	577.227	1332.02	116.431	754.179	197.492	216.474	1099.31	321.144	-1.7753	0.0176421	0.498348	yes	ncbi_422945	NC_006091.5	-	89109577	89111457	291	annot_exons	novel
novel_circ_007026	15	14	26	13	0	0	0	1	437.841	468.087	789.889	558.587	0	0	0	36.0789	563.601	9.01974	-5.96545	2.55429e-07	0.000162179	yes	ncbi_427587	NC_006099.5	-	9973934	9984210	349	annot_exons	novel
novel_circ_007057	8	21	13	7	31	30	59	16	233.515	702.13	394.945	300.778	902.343	1256.97	1942	577.263	407.842	1169.64	1.51999	0.0238728	0.57679	yes	ncbi_424429	NC_006095.5	-	6736289	6768862	706	annot_exons	novel
novel_circ_007059	7	3	14	2	39	11	27	19	204.326	100.304	425.325	85.9365	1135.21	460.887	888.713	685.5	203.973	792.577	1.95817	0.00810339	0.321567	yes	ncbi_424494	NC_006095.5	+	14222295	14229099	374	annot_exons	novel
novel_circ_007085	9	2	4	3	0	0	0	0	262.705	66.8695	121.521	128.905	0	0	0	0	145	0	-17.1457	0.00400812	0.217963	yes	ncbi_423911	NC_006093.5	-	28787466	28799699	403	annot_exons	novel
novel_circ_007103	0	0	0	0	10	4	0	8	0	0	0	0	291.078	167.595	0	288.632	0	186.826	17.5113	0.00383384	0.21569	yes	ncbi_424393	NC_006095.5	-	5184382	5184570	189	one_exon	novel
novel_circ_007115	8	11	3	6	0	0	0	0	233.515	367.782	91.1411	257.809	0	0	0	0	237.562	0	-17.8579	0.000121105	0.018886	yes	ncbi_419690	NC_006110.5	-	5793625	5802167	1538	annot_exons	novel
novel_circ_007126	29	69	61	62	0	0	0	0	846.493	2307	1853.2	2664.03	0	0	0	0	1917.68	0	-20.8709	1.13226e-12	5.03231e-09	yes	ncbi_769237	NC_006088.5	-	86152691	86156081	273	annot_exons	novel
novel_circ_007128	0	0	0	0	11	33	5	5	0	0	0	0	320.186	1382.66	164.577	180.395	0	511.955	18.9657	1.8442e-05	0.00409828	yes	ncbi_417002	NC_006102.5	-	11003201	11027581	688	annot_exons	novel
novel_circ_007150	33	36	42	28	8	4	21	5	963.251	1203.65	1275.98	1203.11	232.863	167.595	691.221	180.395	1161.5	318.019	-1.8688	0.0048785	0.242262	yes	ncbi_420826	NC_006089.5	+	59588855	59593245	320	annot_exons	novel
novel_circ_007193	7	5	5	3	41	60	57	27	204.326	167.174	151.902	128.905	1193.42	2513.93	1876.17	974.131	163.077	1639.41	3.32956	6.89186e-07	0.000340343	yes	ncbi_420553	NC_006089.5	-	22634352	22637572	2308	annot_exons	novel
novel_circ_007196	13	6	4	4	14	13	34	21	379.462	200.609	121.521	171.873	407.51	544.685	1119.12	757.658	218.366	707.243	1.69546	0.0159219	0.488033	yes	ncbi_422649	NC_006091.5	+	50285384	50288237	341	annot_exons	novel
novel_circ_007220	126	71	60	70	35	21	17	43	3677.87	2373.87	1822.82	3007.78	1018.77	879.876	559.56	1551.39	2720.58	1002.4	-1.44046	0.0100977	0.367861	yes	ncbi_426615	NC_006126.5	-	4216775	4217450	421	annot_exons	novel
novel_circ_007286	2	2	1	2	54	21	23	43	58.3788	66.8695	30.3804	85.9365	1571.82	879.876	757.052	1551.39	60.3913	1190.04	4.30052	4.64793e-08	3.44295e-05	yes	ncbi_424757	NC_006096.5	+	1706471	1708296	373	annot_exons	novel
novel_circ_007350	9	9	29	3	0	1	3	0	262.705	300.913	881.031	128.905	0	41.8989	98.7459	0	393.388	35.1612	-3.4839	0.00242066	0.161784	yes	ncbi_418550	NC_006088.5	+	111549309	111549968	257	annot_exons	novel
novel_circ_007362	23	14	4	0	46	34	40	16	671.356	468.087	121.521	0	1338.96	1424.56	1316.61	577.263	315.241	1164.35	1.885	0.039446	0.734688	yes	ncbi_421769	NC_006090.5	-	67305994	67371068	65075	exon_intron	novel
novel_circ_007367	0	0	0	0	5	1	5	1	0	0	0	0	145.539	41.8989	164.577	36.0789	0	97.0234	16.566	0.0323617	0.664214	yes	ncbi_423147	NC_006092.5	+	18126548	18126944	283	annot_exons	novel
novel_circ_007380	4	14	4	2	1	0	0	0	116.758	468.087	121.521	85.9365	29.1078	0	0	0	198.076	7.27696	-4.76657	0.00455851	0.236962	yes	ncbi_101750527	NC_006090.5	-	109898269	109899864	270	annot_exons	novel
novel_circ_007429	0	0	0	0	0	8	9	1	0	0	0	0	0	335.191	296.238	36.0789	0	166.877	17.3484	0.0127961	0.428039	yes	ncbi_416461	NC_006101.5	-	2980104	2982456	546	annot_exons	novel
novel_circ_007441	16	1	16	13	28	29	79	77	467.031	33.4348	486.086	558.587	815.02	1215.07	2600.31	2778.08	386.285	1852.12	2.26144	0.00487764	0.242262	yes	ncbi_421769	NC_006090.5	-	67305994	67307425	1432	one_exon	novel
novel_circ_007449	0	25	0	1	0	0	0	0	0	835.869	0	42.9682	0	0	0	0	219.709	0	-17.7452	0.0177319	0.498348	yes	ncbi_101750635	NW_020110162.1	-	1167343	1169118	1776	antisense	novel
novel_circ_007467	7	3	0	2	39	5	13	11	204.326	100.304	0	85.9365	1135.21	209.494	427.899	396.868	97.6417	542.367	2.4737	0.00759614	0.306918	yes	ncbi_424234	NC_006094.5	+	25361092	25370913	483	annot_exons	novel
novel_circ_007472	1	0	5	0	22	4	14	8	29.1894	0	151.902	0	640.373	167.595	460.814	288.632	45.2728	389.353	3.10436	0.00363004	0.213488	yes	ncbi_424321	NC_006094.5	+	36076636	36079100	387	annot_exons	novel
novel_circ_007478	5	6	8	2	0	1	0	0	145.947	200.609	243.043	85.9365	0	41.8989	0	0	168.884	10.4747	-4.01105	0.00531093	0.248599	yes	ncbi_418496	NC_006088.5	+	106310843	106326623	636	annot_exons	novel
novel_circ_007491	13	2	12	5	167	60	70	55	379.462	66.8695	364.564	214.841	4861.01	2513.93	2304.07	1984.34	256.434	2915.84	3.50725	1.00841e-06	0.000434182	yes	ncbi_418542	NC_006088.5	+	110942439	110946524	398	annot_exons	novel
novel_circ_007494	16	4	7	6	20	30	92	26	467.031	133.739	212.663	257.809	582.157	1256.97	3028.21	938.052	267.81	1451.35	2.43811	4065574549328	0.119075	yes	ncbi_100857774	NC_006090.5	+	62977166	62977932	767	one_exon	novel
novel_circ_007504	13	4	10	1	0	2	0	0	379.462	133.739	303.804	42.9682	0	83.7977	0	0	214.993	20.9494	-3.35931	0.0109655	0.388057	yes	ncbi_416041	NC_006099.5	+	11368970	11383745	749	annot_exons	novel
novel_circ_007505	15	1	1	5	1	1	0	0	437.841	33.4348	30.3804	214.841	29.1078	41.8989	0	0	179.124	17.7517	-3.33493	0.0314869	0.656968	yes	ncbi_395253	NC_006099.5	-	20163084	20172013	396	annot_exons	novel
novel_circ_007514	1	6	0	6	0	0	0	0	29.1894	200.609	0	257.809	0	0	0	0	121.902	0	-16.8954	0.0375028	0.718454	yes	ncbi_426804	NC_006127.5	+	81809332	81816727	772	annot_exons	novel
novel_circ_007533	1	4	0	3	12	15	7	55	29.1894	133.739	0	128.905	349.294	628.483	230.407	1984.34	72.9583	798.131	3.45148	51882691633615	0.123861	yes	ncbi_374193	NC_006088.5	+	77621082	77621448	195	annot_exons	novel
novel_circ_007534	1	1	0	0	18	11	17	2	29.1894	33.4348	0	0	523.941	460.887	559.56	72.1579	15.656	404.137	4.69005	0.000211233	0.0284492	yes	ncbi_395593	NC_006091.5	-	91182897	91213766	5984	annot_exons	novel
novel_circ_007552	5	17	0	1	0	0	0	0	145.947	568.391	0	42.9682	0	0	0	0	189.327	0	-17.5305	0.00888799	0.336193	yes	ncbi_416608	NC_006101.5	-	8833613	8834687	277	annot_exons	novel
novel_circ_007573	0	2	0	1	4	10	5	1	0	66.8695	0	42.9682	116.431	418.989	164.577	36.0789	27.4594	184.019	2.74448	0.0398671	0.739831	yes	ncbi_428622	NC_006090.5	+	66137617	66143834	333	annot_exons	novel
novel_circ_007578	57	73	69	32	24	18	28	7	1663.8	2440.74	2096.24	1374.98	698.588	754.179	921.629	252.553	1893.94	656.737	-1.528	0.00940431	0.34977	yes	ncbi_418184	NC_006088.5	+	64555425	64559176	980	exon_intron	novel
novel_circ_007581	2	7	5	14	0	0	4	0	58.3788	234.043	151.902	601.555	0	0	131.661	0	261.47	32.9153	-2.98981	0.0338147	0.676076	yes	ncbi_396019	NC_006090.5	-	27329704	27350905	4741	exon_intron	novel
novel_circ_007614	0	0	0	0	0	13	8	0	0	0	0	0	0	544.685	263.322	0	0	202.002	17.624	0.0148713	0.463827	yes	ncbi_112530469	NC_006119.4	+	598357	600118	319	annot_exons	novel
novel_circ_007620	1	1	4	0	15	23	43	13	29.1894	33.4348	121.521	0	436.618	963.674	1415.36	469.026	46.0364	821.169	4.15683	1.25433e-05	0.00301344	yes	ncbi_421186	NC_006113.5	-	85878	87753	532	annot_exons	novel
novel_circ_007643	3	1	10	0	0	0	0	0	87.5682	33.4348	303.804	0	0	0	0	0	106.202	0	-16.6964	0.0491458	0.82967	yes	ncbi_395257	NC_006098.5	+	2348577	2371485	330	annot_exons	novel
novel_circ_007656	6	5	3	7	0	1	1	1	175.136	167.174	91.1411	300.778	0	41.8989	32.9153	36.0789	183.557	27.7233	-2.72706	0.0163496	0.492649	yes	ncbi_101747752	NC_006127.5	+	20105658	20108785	352	annot_exons	novel
novel_circ_007658	0	0	0	0	21	6	7	28	0	0	0	0	611.265	251.393	230.407	1010.21	0	525.819	19.0042	1.43054e-06	0.000529836	yes	ncbi_100857134	NC_006089.5	-	39859676	39894823	1355	annot_exons	novel
novel_circ_007662	16	10	19	6	61	85	25	55	467.031	334.348	577.227	257.809	1775.58	3561.4	822.883	1984.34	409.104	2036.05	2.31524	0.000551629	0.0597979	yes	ncbi_417415	NC_006105.5	-	6810808	6812459	1652	one_exon	novel
novel_circ_007678	19	3	6	3	0	0	0	0	554.599	100.304	182.282	128.905	0	0	0	0	241.522	0	-17.8818	0.000257873	0.032285	yes	ncbi_418609	NC_006088.5	+	121688950	121690804	365	annot_exons	novel
novel_circ_007682	12	4	2	8	45	44	20	99	350.273	133.739	60.7607	343.746	1309.85	1843.55	658.306	3571.82	222.13	1845.88	3.05484	0.000200624	0.027436	yes	NA	NC_006094.5	+	15321488	15321790	303	intergenic	novel
novel_circ_007683	46	43	43	18	13	13	21	5	1342.71	1437.69	1306.36	773.428	378.402	544.685	691.221	180.395	1215.05	448.676	-1.43727	0.0202878	0.534638	yes	NA	NC_006088.5	+	13956348	13957195	848	intergenic	novel
novel_circ_007686	14	1	7	3	78	9	29	33	408.652	33.4348	212.663	128.905	2270.41	377.09	954.544	1190.61	195.913	1198.16	2.61254	0.0023915	0.161784	yes	ncbi_416677	NC_006088.5	+	1440884	1457265	1883	annot_exons	novel
novel_circ_007700	15	2	7	2	0	0	0	1	437.841	66.8695	212.663	85.9365	0	0	0	36.0789	200.827	9.01974	-4.47673	0.00397293	0.217963	yes	ncbi_395067	NC_006090.5	-	32464747	32515052	43159	exon_intron	novel
novel_circ_007724	5	9	2	0	0	0	0	0	145.947	300.913	60.7607	0	0	0	0	0	126.905	0	-16.9534	0.0240311	0.57679	yes	ncbi_424024	NC_006094.5	-	5307641	5322900	324	annot_exons	novel
novel_circ_007748	0	0	0	0	1	2	10	1	0	0	0	0	29.1078	83.7977	329.153	36.0789	0	119.534	16.8671	0.0234047	0.574709	yes	ncbi_422181	NC_006091.5	+	1873394	1874043	272	annot_exons	novel
novel_circ_007775	6	5	5	4	0	1	0	2	175.136	167.174	151.902	171.873	0	41.8989	0	72.1579	166.521	28.5142	-2.54595	0.0222211	0.562744	yes	ncbi_417102	NC_006104.5	-	9394683	9426425	565	annot_exons	novel
novel_circ_007833	6	2	4	2	10	14	16	6	175.136	66.8695	121.521	85.9365	291.078	586.584	526.645	216.474	112.366	405.195	1.85041	0.0176699	0.498348	yes	ncbi_373980	NC_006099.5	+	11963835	11964228	311	annot_exons	novel
novel_circ_007837	0	3	0	1	10	4	7	6	0	100.304	0	42.9682	291.078	167.595	230.407	216.474	35.8181	226.389	2.66004	0.0104549	0.374733	yes	ncbi_415356	NC_006097.5	-	3957879	3975644	554	annot_exons	novel
novel_circ_007862	61	87	86	44	18	45	19	8	1780.55	2908.82	2612.71	1890.6	523.941	1885.45	625.391	288.632	2298.17	830.853	-1.46782	0.0323594	0.664214	yes	ncbi_418966	NC_006088.5	+	181559672	181562126	702	annot_exons	novel
novel_circ_007886	0	0	0	0	18	2	3	31	0	0	0	0	523.941	83.7977	98.7459	1118.45	0	456.233	18.7994	6.26773e-05	0.011854	yes	ncbi_100857134	NC_006089.5	-	39880903	39894823	866	annot_exons	novel
novel_circ_007889	140	94	117	102	0	0	0	0	4086.52	3142.87	3554.5	4382.76	0	0	0	0	3791.66	0	-21.8544	1.95045e-19	1.73376e-15	yes	ncbi_419690	NC_006110.5	-	5801298	5804900	713	annot_exons	novel
novel_circ_007911	9	4	3	3	0	0	0	0	262.705	133.739	91.1411	128.905	0	0	0	0	154.122	0	-17.2337	0.00240654	0.161784	yes	ncbi_421289	NC_006090.5	-	9417939	9425735	702	annot_exons	novel
novel_circ_007921	16	10	7	5	0	0	1	5	467.031	334.348	212.663	214.841	0	0	32.9153	180.395	307.22	53.3275	-2.52632	0.0171348	0.49661	yes	ncbi_420842	NC_006089.5	+	61531157	61533681	378	annot_exons	novel
novel_circ_007942	0	0	0	0	1	2	5	2	0	0	0	0	29.1078	83.7977	164.577	72.1579	0	87.41	16.4155	0.0432074	0.781508	yes	ncbi_414140	NC_006095.5	-	622840	624457	212	annot_exons	novel
novel_circ_007944	2	11	9	2	6	25	31	16	58.3788	367.782	273.423	85.9365	174.647	1047.47	1020.37	577.263	196.38	704.939	1.84385	0.0324298	0.664214	yes	ncbi_423758	NC_006093.5	+	17666289	17667356	173	annot_exons	novel
novel_circ_007951	9	7	2	8	0	0	2	2	262.705	234.043	60.7607	343.746	0	0	65.8306	72.1579	225.314	34.4971	-2.70739	0.0200242	0.53452	yes	ncbi_420800	NC_006089.5	+	55618621	55626954	452	annot_exons	novel
novel_circ_007964	15	37	14	15	1	6	0	0	437.841	1237.09	425.325	644.524	29.1078	251.393	0	0	686.194	70.1252	-3.29061	0.00221439	0.154037	yes	ncbi_374259	NC_006094.5	-	35339580	35342343	248	annot_exons	novel
novel_circ_007965	7	3	3	4	0	1	0	0	204.326	100.304	91.1411	171.873	0	41.8989	0	0	141.911	10.4747	-3.76	0.0132814	0.432449	yes	ncbi_112530485	NC_006126.5	+	272854	275574	236	annot_exons	novel
novel_circ_007976	156	100	103	80	433	416	366	209	4553.55	3343.48	3129.18	3437.46	12603.7	17429.9	12047	7540.5	3615.92	12405.3	1.77852	0.000257786	0.032285	yes	ncbi_418569	NC_006088.5	-	113454634	113456709	480	annot_exons	novel
novel_circ_007982	0	4	10	5	0	0	0	1	0	133.739	303.804	214.841	0	0	0	36.0789	163.096	9.01974	-4.17649	0.024945	0.586566	yes	ncbi_415461	NC_006097.5	-	11648309	11651133	742	annot_exons	novel
novel_circ_007983	1	0	0	0	3	8	0	13	29.1894	0	0	0	87.3235	335.191	0	469.026	7.29735	222.885	4.93278	0.00908572	0.340772	yes	ncbi_396030	NC_006091.5	+	58566736	58580418	933	annot_exons	novel
novel_circ_007984	18	17	25	25	0	0	0	0	525.409	568.391	759.509	1074.21	0	0	0	0	731.879	0	-19.4812	3.27694e-09	4.16125e-06	yes	ncbi_421715	NC_006090.5	-	59360948	59365232	537	annot_exons	novel
novel_circ_007997	10	4	9	11	0	0	0	3	291.894	133.739	273.423	472.651	0	0	0	108.237	292.927	27.0592	-3.43635	0.00370089	0.214231	yes	ncbi_396019	NC_006090.5	-	27335718	27347235	540	annot_exons	novel
novel_circ_008003	2	0	0	0	6	2	12	6	58.3788	0	0	0	174.647	83.7977	394.984	216.474	14.5947	217.476	3.89734	0.00480932	0.242262	yes	ncbi_423194	NC_006092.5	+	23752878	23782476	2473	annot_exons	novel
novel_circ_008009	0	1	0	0	3	5	4	3	0	33.4348	0	0	87.3235	209.494	131.661	108.237	8.35869	134.179	4.00474	0.0174698	0.498348	yes	ncbi_424234	NC_006094.5	+	25361092	25392572	1087	annot_exons	novel
novel_circ_008032	5	19	8	4	0	0	5	0	145.947	635.26	243.043	171.873	0	0	164.577	0	299.031	41.1441	-2.86154	0.0266987	0.600821	yes	ncbi_396446	NC_006102.5	+	5640184	5641157	974	antisense	novel
novel_circ_008056	2	4	0	7	0	0	0	0	58.3788	133.739	0	300.778	0	0	0	0	123.224	0	-16.9109	0.0318881	0.66073	yes	ncbi_395279	NC_006107.5	-	2606013	2606784	772	intronic	novel
novel_circ_008065	13	4	4	3	0	0	0	1	379.462	133.739	121.521	128.905	0	0	0	36.0789	190.907	9.01974	-4.40364	0.00297531	0.189617	yes	ncbi_418910	NC_006088.5	-	175801680	175810049	642	annot_exons	novel
novel_circ_008072	17	15	9	0	0	1	1	0	496.22	501.521	273.423	0	0	41.8989	32.9153	0	317.791	18.7035	-4.0867	0.00390089	0.216719	yes	ncbi_420267	NC_006089.5	-	129889005	129895151	193	annot_exons	novel
novel_circ_008081	6	4	10	6	2	1	1	1	175.136	133.739	303.804	257.809	58.2157	41.8989	32.9153	36.0789	217.622	42.2772	-2.36387	0.0167468	0.49547	yes	ncbi_419119	NC_006107.5	+	464358	465838	454	annot_exons	novel
novel_circ_008104	0	6	2	5	0	0	0	0	0	200.609	60.7607	214.841	0	0	0	0	119.053	0	-16.8612	0.0308143	0.656626	yes	ncbi_374131	NC_006091.5	-	32132730	32136843	289	annot_exons	novel
novel_circ_008112	4	0	0	0	33	5	10	6	116.758	0	0	0	960.559	209.494	329.153	216.474	29.1894	428.92	3.87719	22074941957786	0.106385	yes	ncbi_416205	NC_006100.5	+	9817848	9837573	460	annot_exons	novel
novel_circ_008119	6	6	3	6	1	2	0	0	175.136	200.609	91.1411	257.809	29.1078	83.7977	0	0	181.174	28.2264	-2.68226	0.0220164	0.560757	yes	ncbi_417256	NC_006104.5	+	2208876	2216441	773	annot_exons	novel
novel_circ_008128	5	26	26	3	8	2	3	1	145.947	869.304	789.889	128.905	232.863	83.7977	98.7459	36.0789	483.511	112.871	-2.09887	0.0282325	0.619658	yes	ncbi_419843	NC_006113.5	+	2413072	2421093	356	annot_exons	novel
novel_circ_008135	1	0	1	11	0	0	0	0	29.1894	0	30.3804	472.651	0	0	0	0	133.055	0	-17.0217	0.0483756	0.826943	yes	ncbi_776043	NC_006089.5	+	36973440	36989820	281	annot_exons	novel
novel_circ_008141	10	0	8	12	0	0	2	0	291.894	0	243.043	515.619	0	0	65.8306	0	262.639	16.4577	-3.99625	0.0118026	0.403513	yes	ncbi_416912	NC_006102.5	-	7828612	7830616	2005	exon_intron	novel
novel_circ_008149	5	0	7	2	0	0	0	0	145.947	0	212.663	85.9365	0	0	0	0	111.137	0	-16.762	0.0339369	0.676076	yes	ncbi_418255	NC_006088.5	+	75676381	75685372	752	annot_exons	novel
novel_circ_008156	5	14	7	5	3	0	2	3	145.947	468.087	212.663	214.841	87.3235	0	65.8306	108.237	260.384	65.3477	-1.99443	0.0457574	0.797525	yes	ncbi_417706	NC_006088.5	+	14547865	14560101	877	annot_exons	novel
novel_circ_008159	6	8	1	1	0	0	0	0	175.136	267.478	30.3804	42.9682	0	0	0	0	128.991	0	-16.9769	0.0139629	0.441694	yes	ncbi_395067	NC_006090.5	-	32450338	32472257	486	annot_exons	novel
novel_circ_008174	0	0	0	0	0	6	5	3	0	0	0	0	0	251.393	164.577	108.237	0	131.052	16.9998	0.0207007	0.541202	yes	ncbi_422597	NC_006091.5	+	46346678	46348296	571	annot_exons	novel
novel_circ_008191	5	5	3	6	0	0	2	1	145.947	167.174	91.1411	257.809	0	0	65.8306	36.0789	165.518	25.4774	-2.6997	0.0340957	0.676076	yes	ncbi_415572	NC_006097.5	+	20190496	20193804	1557	annot_exons	novel
novel_circ_008192	7	7	10	16	0	0	0	0	204.326	234.043	303.804	687.492	0	0	0	0	357.416	0	-18.4472	1.13632e-05	0.00280577	yes	ncbi_395802	NC_006090.5	-	21408005	21421817	2092	annot_exons	novel
novel_circ_008209	11	0	4	7	0	0	0	2	321.084	0	121.521	300.778	0	0	0	72.1579	185.846	18.0395	-3.36488	0.0386269	0.72899	yes	ncbi_395409	NC_006096.5	+	4685235	4701723	560	annot_exons	novel
novel_circ_008218	33	9	19	26	8	2	8	10	963.251	300.913	577.227	1117.17	232.863	83.7977	263.322	360.789	739.641	235.193	-1.65298	0.0266924	0.600821	yes	ncbi_417818	NC_006088.5	+	33158945	33173880	1101	annot_exons	novel
novel_circ_008221	4	1	4	4	0	0	0	1	116.758	33.4348	121.521	171.873	0	0	0	36.0789	110.897	9.01974	-3.61999	0.0495359	0.82967	yes	ncbi_421052	NC_006089.5	+	97969217	97970669	341	annot_exons	novel
novel_circ_008226	7	2	4	0	0	0	0	0	204.326	66.8695	121.521	0	0	0	0	0	98.1792	0	-16.5831	0.044354	0.785384	yes	ncbi_418863	NC_006088.5	+	170334570	170359384	232	annot_exons	novel
novel_circ_008268	0	0	2	0	2	0	17	5	0	0	60.7607	0	58.2157	0	559.56	180.395	15.1902	199.543	3.71549	0.0434982	0.781508	yes	ncbi_423735	NC_006093.5	-	16094135	16144994	361	annot_exons	novel
novel_circ_008278	11	17	8	1	0	4	1	1	321.084	568.391	243.043	42.9682	0	167.595	32.9153	36.0789	293.871	59.1474	-2.3128	0.040796	0.752356	yes	ncbi_418779	NC_006088.5	+	146189490	146193790	639	annot_exons	novel
novel_circ_008302	4	8	9	3	3	2	0	0	116.758	267.478	273.423	128.905	87.3235	83.7977	0	0	196.641	42.7803	-2.20054	0.0480044	0.822179	yes	ncbi_421709	NC_006090.5	-	58430038	58452830	527	annot_exons	novel
novel_circ_008330	3	0	0	0	4	9	5	3	87.5682	0	0	0	116.431	377.09	164.577	108.237	21.8921	191.584	3.12949	0.029438	0.642935	yes	ncbi_423184	NC_006092.5	-	23296129	23307832	1304	annot_exons	novel
novel_circ_008336	19	5	5	12	3	2	0	0	554.599	167.174	151.902	515.619	87.3235	83.7977	0	0	347.323	42.7803	-3.02126	0.00539953	0.248599	yes	ncbi_374065	NC_006093.5	+	14588314	14606472	636	annot_exons	novel
novel_circ_008385	2	0	8	12	0	0	0	0	58.3788	0	243.043	515.619	0	0	0	0	204.26	0	-17.64	0.00497997	0.245928	yes	ncbi_421579	NC_006090.5	-	45374754	45380215	372	annot_exons	novel
novel_circ_008396	0	1	3	1	10	3	7	8	0	33.4348	91.1411	42.9682	291.078	125.697	230.407	288.632	41.886	233.953	2.48168	0.0132579	0.432449	yes	ncbi_424103	NC_006094.5	+	12606608	12629207	3242	annot_exons	novel
novel_circ_008415	10	4	19	18	0	1	1	2	291.894	133.739	577.227	773.428	0	41.8989	32.9153	72.1579	444.072	36.743	-3.59525	0.000482899	0.0543354	yes	ncbi_378779	NC_006090.5	-	15393074	15410428	1865	annot_exons	novel
novel_circ_008423	20	13	17	14	0	2	1	0	583.788	434.652	516.466	601.555	0	83.7977	32.9153	0	534.115	29.1783	-4.19419	5.62297e-06	561955674483	yes	ncbi_420847	NC_006089.5	+	61971876	61992678	304	annot_exons	novel
novel_circ_008424	0	0	0	0	0	6	2	3	0	0	0	0	0	251.393	65.8306	108.237	0	106.365	16.6987	0.0490896	0.82967	yes	ncbi_101749098	NC_008465.4	-	5471348	5481591	3079	annot_exons	novel
novel_circ_008440	7	12	4	7	0	0	2	3	204.326	401.217	121.521	300.778	0	0	65.8306	108.237	256.961	43.5169	-2.5619	0.0171003	0.49661	yes	ncbi_422058	NC_006090.5	-	109798536	109803802	428	annot_exons	novel
novel_circ_008461	1	0	0	0	12	4	11	8	29.1894	0	0	0	349.294	167.595	362.068	288.632	7.29735	291.897	5.32194	9.88172e-05	0.016892	yes	ncbi_429912	NC_006115.5	-	3517718	3519167	818	annot_exons	novel
novel_circ_008505	7	7	4	9	19	9	25	34	204.326	234.043	121.521	386.714	553.049	377.09	822.883	1226.68	236.651	744.926	1.65434	0.0197288	0.53452	yes	ncbi_418379	NC_006088.5	+	85670243	85680355	824	exon_intron	novel
novel_circ_008531	0	0	0	1	12	15	3	0	0	0	0	42.9682	349.294	628.483	98.7459	0	10.7421	269.131	4.64696	0.00627024	0.273568	yes	ncbi_395142	NC_006094.5	-	27888042	27888471	430	one_exon	novel
novel_circ_008555	6	6	5	5	39	23	12	20	175.136	200.609	151.902	214.841	1135.21	963.674	394.984	721.579	185.622	803.861	2.11458	57635344651479	0.125976	yes	ncbi_416724	NC_006090.5	-	15479486	15481304	402	annot_exons	novel
novel_circ_008560	4	7	20	12	0	1	2	0	116.758	234.043	607.607	515.619	0	41.8989	65.8306	0	368.507	26.9324	-3.77428	0.000887617	0.084839	yes	ncbi_424733	NC_006096.5	+	658285	668793	878	annot_exons	novel
novel_circ_008576	1	0	0	0	8	8	0	11	29.1894	0	0	0	232.863	335.191	0	396.868	7.29735	241.23	5.0469	0.00447844	0.235556	yes	NA	NC_006127.5	+	55582559	55595198	12640	intergenic	novel
novel_circ_008596	0	0	0	0	0	4	4	8	0	0	0	0	0	167.595	131.661	288.632	0	146.972	17.1652	0.0128089	0.428039	yes	NA	NC_006094.5	+	15220507	15222127	1621	intergenic	novel
novel_circ_008614	90	65	54	57	32	37	21	18	2627.05	2173.26	1640.54	2449.19	931.451	1550.26	691.221	649.421	2222.51	955.588	-1.21773	0.0236908	0.57679	yes	ncbi_396140	NC_006089.5	-	142094325	142097741	377	annot_exons	novel
novel_circ_008650	2	0	2	0	11	7	1	2	58.3788	0	60.7607	0	320.186	293.292	32.9153	72.1579	29.7849	179.638	2.59244	0.0420231	0.768608	yes	ncbi_415374	NC_006097.5	-	4725136	4737553	994	annot_exons	novel
novel_circ_008653	3	2	2	10	0	0	0	0	87.5682	66.8695	60.7607	429.682	0	0	0	0	161.22	0	-17.2987	0.0062783	0.273568	yes	ncbi_396019	NC_006090.5	-	27329847	27347235	928	annot_exons	novel
novel_circ_008663	0	0	0	0	2	3	6	6	0	0	0	0	58.2157	125.697	197.492	216.474	0	149.469	17.1895	0.00379606	0.21569	yes	ncbi_424234	NC_006094.5	+	25361092	25388461	1018	annot_exons	novel
novel_circ_008695	6	3	8	3	0	2	0	0	175.136	100.304	243.043	128.905	0	83.7977	0	0	161.847	20.9494	-2.94965	0.0226505	0.567155	yes	ncbi_419031	NC_006088.5	-	74626170	74642776	875	annot_exons	novel
novel_circ_008696	29	21	4	8	6	4	1	5	846.493	702.13	121.521	343.746	174.647	167.595	32.9153	180.395	503.473	138.888	-1.85799	0.0305385	0.656626	yes	ncbi_425523	NC_006088.5	-	16287208	16290898	427	annot_exons	novel
novel_circ_008706	7	2	3	0	37	23	23	4	204.326	66.8695	91.1411	0	1076.99	963.674	757.052	144.316	90.5841	735.508	3.02141	0.00208322	0.149337	yes	ncbi_396516	NC_006109.5	-	2650917	2655368	1135	annot_exons	novel
novel_circ_008712	0	0	1	0	1	7	13	0	0	0	30.3804	0	29.1078	293.292	427.899	0	7.59509	187.575	4.62625	0.025548	0.586566	yes	ncbi_416021	NC_006099.5	-	9831118	9872356	1266	annot_exons	novel
novel_circ_008718	82	18	54	33	1251	599	1405	548	2393.53	601.826	1640.54	1417.95	36413.9	25097.4	46246	19771.3	1513.46	31882.1	4.39682	5.22436e-11	1.16098e-07	yes	ncbi_424321	NC_006094.5	+	36066556	36079100	667	annot_exons	novel
novel_circ_008720	12	28	10	8	0	0	0	4	350.273	936.173	303.804	343.746	0	0	0	144.316	483.499	36.0789	-3.74428	0.000983155	0.091034	yes	ncbi_395947	NC_006089.5	+	5634623	5635093	471	one_exon	novel
novel_circ_008728	25	15	44	18	0	0	0	0	729.735	501.521	1336.74	773.428	0	0	0	0	835.355	0	-19.672	1.73794e-09	2.57476e-06	yes	ncbi_427507	NC_006097.5	-	14186805	14195252	439	annot_exons	novel
novel_circ_008754	43	30	46	24	14	15	11	17	1255.14	1003.04	1397.5	1031.24	407.51	628.483	362.068	613.342	1171.73	502.851	-1.22044	0.0210484	0.545479	yes	ncbi_427964	NC_006088.5	+	96558455	96564163	563	annot_exons	novel
novel_circ_008793	9	6	4	7	0	1	0	0	262.705	200.609	121.521	300.778	0	41.8989	0	0	221.403	10.4747	-4.40169	0.000734092	0.0741516	yes	ncbi_417562	NC_006106.5	-	5563421	5564955	414	annot_exons	novel
novel_circ_008799	1	7	0	5	0	0	0	0	29.1894	234.043	0	214.841	0	0	0	0	119.518	0	-16.8669	0.0383468	0.726872	yes	ncbi_422975	NC_006092.5	+	2364515	2383450	576	annot_exons	novel
novel_circ_008837	7	9	6	0	0	0	0	0	204.326	300.913	182.282	0	0	0	0	0	171.88	0	-17.391	0.00539147	0.248599	yes	ncbi_419690	NC_006110.5	-	5788605	5802167	2741	annot_exons	novel
novel_circ_008852	7	3	1	0	18	7	14	8	204.326	100.304	30.3804	0	523.941	293.292	460.814	288.632	83.7526	391.67	2.22543	0.0155843	0.481004	yes	ncbi_426023	NC_008465.4	+	7408766	7409267	327	exon_intron	novel
novel_circ_008866	0	0	0	0	6	1	2	4	0	0	0	0	174.647	41.8989	65.8306	144.316	0	106.673	16.7028	0.0171514	0.49661	yes	ncbi_421866	NC_006090.5	-	81770701	81772534	1834	intronic	novel
novel_circ_008875	12	0	0	6	0	0	0	0	350.273	0	0	257.809	0	0	0	0	152.021	0	-17.2139	0.0334697	0.674631	yes	ncbi_100859373	NC_006098.5	-	1267436	1287660	906	annot_exons	novel
